# Supplementary material for: Systematic Investigation of DNA Methylation Associated With Platinum Chemotherapy Resistance Across 13 Cancer Types
Source: Front Pharmacol. 2021 Apr 29;12:616529. doi: 10.3389/fphar.2021.616529 (PMC8117351; doi:10.3389/fphar.2021.616529)
Supplement: Supplementary file 2 [file Table2.XLSX]

## Sheet: Table2
Table2: Detailed information of all DMR. All DMR information with DMR index, chromosome, cytoband, location, cancer type, and results of “Bumphunter”.
DMR-index	chromosome	cytoband	start	end	width	strand	cancertype	value	area	cluster	indexStart	indexEnd	L	clusterL	p.value	fwer	p.valueArea	fwerArea
DMR_1	1	1-q32.2	209979283	209979779	496	*	SKCM	3.76362	45.1634	15270	7180	7191	12	13	0.00731984	0.24	0.0215623	0.516
DMR_2	10	10-q25.3	116286411	116287249	838	*	MESO	1.96731	19.6731	24653	11572	11581	10	10	0.0171508	0.684	0.0367601	0.84
DMR_3	10	10-q26.13	123353298	123354194	896	*	LUSC	-1.4059	19.6826	25115	11797	11810	14	14	0.00772599	0.616	0.0206857	0.824
DMR_3	10	10-q26.13	123353298	123354194	896	*	UCEC	-1.51222	21.1711	25115	11797	11810	14	14	0.0114789	0.732	0.0309893	0.92
DMR_4	11	11-p15.4	6947541	6948265	724	*	CESC	-1.31458	15.775	28337	13511	13522	12	14	0.0236698	0.784	0.0485172	0.896
DMR_13	11	11-p15.2	14913124	14914012	888	*	HNSC	1.08144	14.0588	28965	13833	13845	13	13	0.019648	0.872	0.0494028	0.964
DMR_1	11	11-q12.3	62476891	62477624	733	*	COAD	2.84039	28.4039	31527	15373	15382	10	10	0.00119542	0.164	0.0130441	0.764
DMR_6	12	12-q13.13	53613892	53614500	608	*	ESCA	-2.94438	23.555	40670	20266	20273	8	8	0.00628955	0.308	0.049905	0.86
DMR_11	12	12-q13.13	54446019	54446576	557	*	ESCA	-2.36343	23.6343	40864	20487	20496	10	10	0.0179086	0.608	0.0492584	0.86
DMR_5	12	12-q13.13	54402443	54403314	871	*	HNSC	1.78236	19.606	40834	20429	20439	11	12	0.00259736	0.336	0.014524	0.804
DMR_3	12	12-q13.13	51717674	51718355	681	*	TGCT	2.60363	28.6399	40295	20205	20215	11	11	0.0158098	0.184	0.031232	0.228
DMR_3	13	13-q21.32	67803895	67804744	849	*	BLCA	-1.12813	13.5375	48452	24398	24409	12	12	0.00838899	0.592	0.0227625	0.88
DMR_9	13	13-q31.1	79177195	79177925	730	*	ESCA	2.37852	26.1638	48714	24579	24589	11	11	0.0116386	0.524	0.0343672	0.788
DMR_2	14	14-q12	29234671	29235469	798	*	COAD	-2.03467	24.416	51512	25701	25712	12	12	0.00843823	0.612	0.0236973	0.86
DMR_1	14	14-q31.3	85995726	85996873	1147	*	CESC	-1.50814	21.114	54259	27120	27133	14	14	0.00545622	0.38	0.0149948	0.672
DMR_3	15	15-q15.1	40544855	40545511	656	*	HNSC	1.88719	20.7591	57747	28128	28138	11	12	0.00155488	0.204	0.0111492	0.76
DMR_9	15	15-q15.1	40697568	40698392	824	*	HNSC	1.49139	14.9139	57801	28148	28157	10	10	0.0140999	0.724	0.0406036	0.956
DMR_13	15	15-q21.1	45670865	45671279	414	*	ESCA	-2.09796	25.1755	58279	28556	28567	12	13	0.0168897	0.628	0.0395791	0.832
DMR_1	16	16-q12.2	56659336	56659724	388	*	ESCA	-3.40817	23.8572	67123	31622	31628	7	8	0.00125399	0.092	0.0478476	0.86
DMR_4	17	17-q12	35290307	35291286	979	*	HNSC	1.91107	17.1997	74454	34503	34511	9	12	0.00310976	0.308	0.0236766	0.884
DMR_7	17	17-q21.31	41363502	41364121	619	*	BLCA	1.00878	11.0966	75532	35182	35192	11	11	0.0232968	0.844	0.0468074	0.96
DMR_3	17	17-q21.31	41363502	41364007	505	*	READ	-2.95061	29.5061	75532	35182	35191	10	11	0.0103398	0.564	0.0298448	0.808
DMR_1	17	17-q25.3	75315081	75315837	756	*	MESO	2.27295	22.7295	78939	36995	37004	10	11	0.00711345	0.464	0.0218786	0.736
DMR_11	18	18-p11.31	5237767	5238708	941	*	HNSC	1.39758	15.3734	81032	37619	37629	11	12	0.0150187	0.744	0.0362393	0.94
DMR_7	19	19-p13.11	17958339	17959082	743	*	HNSC	1.4481	18.8253	86963	40413	40425	13	13	0.00600749	0.54	0.0168563	0.824
DMR_2	19	19-q13.12	37997294	37997867	573	*	CESC	-1.53758	16.9133	88220	41188	41198	11	13	0.0140135	0.596	0.0375851	0.848
DMR_3	19	19-q13.12	37157318	37157995	677	*	CESC	-1.32604	15.9125	88174	41105	41116	12	12	0.0227473	0.772	0.0467508	0.888
DMR_8	19	19-q13.12	37997294	37998171	877	*	ESCA	2.28335	29.6835	88220	41188	41200	13	13	0.00677939	0.404	0.0197308	0.648
DMR_8	19	19-q13.12	37568953	37569540	587	*	HNSC	1.34785	16.1742	88195	41145	41156	12	14	0.0122447	0.7	0.0297371	0.916
DMR_5	19	19-q13.12	37406932	37407486	554	*	LUSC	-1.33405	16.0086	88191	41132	41143	12	12	0.0197778	0.824	0.0468544	0.96
DMR_2	19	19-q13.12	38182950	38183418	468	*	READ	3.31378	29.824	88237	41212	41220	9	10	0.0070807	0.448	0.0286206	0.8
DMR_1	19	19-q13.2	40324226	40325128	902	*	HNSC	1.74352	24.4093	88532	41457	41470	14	15	0.00077744	0.128	0.00570712	0.548
DMR_2	19	19-q13.43	56915184	56915879	695	*	LUSC	-1.91029	17.1927	91265	42927	42935	9	9	0.00840246	0.532	0.0356215	0.932
DMR_1	2	2-p15	61371880	61372316	436	*	LUAD	-1.0053	8.04242	95529	44862	44869	8	8	0.00581957	0.492	0.0408445	0.928
DMR_10	2	2-q31.1	175199259	175199828	569	*	HNSC	1.40962	15.5059	100894	47159	47169	11	11	0.0143473	0.732	0.0351085	0.936
DMR_4	3	3-p22.2	37033373	37034166	793	*	READ	-2.42597	31.5376	115650	53935	53947	13	43	0.00860272	0.576	0.0231777	0.764
DMR_2	3	3-p21.31	50378191	50378664	473	*	LUAD	-0.817633	8.99397	116949	55028	55038	11	14	0.00966945	0.68	0.0266626	0.892
DMR_10	3	3-q23	140770306	140770984	678	*	ESCA	2.0281	26.3653	121049	56896	56908	13	17	0.013598	0.588	0.0333875	0.784
DMR_4	3	3-q25.32	158390074	158390821	747	*	LUSC	1.52454	16.7699	121857	57249	57259	11	11	0.0163955	0.784	0.0391462	0.948
DMR_1	3	3-q29	192445040	192445594	554	*	BLCA	-1.64538	18.0991	123338	57950	57960	11	12	0.000338409	0.056	0.00792591	0.652
DMR_1	4	4-p16.2	4859772	4860698	926	*	UCEC	1.96429	39.2857	125073	58512	58531	20	20	0.000953516	0.14	0.00275053	0.328
DMR_2	4	4-q21.1	76555547	76556042	495	*	HNSC	1.9428	21.3708	127551	59555	59565	11	11	0.00121917	0.16	0.00973567	0.704
DMR_12	5	5-p13.2	37839684	37840839	1155	*	ESCA	2.10931	25.3117	133490	62197	62208	12	13	0.0164391	0.616	0.0387758	0.828
DMR_7	5	5-q22.2	112073348	112073769	421	*	ESCA	2.08294	31.2441	136061	63674	63688	15	16	0.00601524	0.4	0.0157141	0.62
DMR_1	5	5-q22.2	112073348	112073769	421	*	LUSC	1.92814	28.9221	136061	63674	63688	15	16	0.000694271	0.116	0.00478869	0.512
DMR_12	5	5-q35.2	174150712	174151779	1067	*	HNSC	-1.36491	15.014	139815	65670	65680	11	12	0.0173157	0.796	0.0396671	0.956
DMR_4	6	6-p22.1	28557047	28557575	528	*	ESCA	-2.44635	34.2489	143039	66922	66935	14	23	0.00280189	0.22	0.0107373	0.564
DMR_5	6	6-p22.1	28956226	28956731	505	*	ESCA	-2.06838	37.2309	143107	67232	67249	18	18	0.00321336	0.28	0.00781786	0.468
DMR_1	6	6-p22.1	29648345	29649024	679	*	TGCT	2.60296	39.0444	143239	67508	67522	15	19	0.00420971	0.128	0.00999639	0.164
DMR_2	6	6-p22.1	28557047	28557575	528	*	TGCT	2.40953	33.7334	143039	66922	66935	14	23	0.00793831	0.152	0.0167453	0.2
DMR_4	6	6-p22.1	28641622	28642394	772	*	TGCT	2.35989	28.3187	143051	67017	67028	12	12	0.0159301	0.204	0.0321943	0.228
DMR_2	6	6-p22.1	28601269	28601519	250	*	UCEC	-1.82696	23.7505	143045	66969	66981	13	13	0.00691299	0.568	0.019107	0.812
DMR_6	6	6-p21.33	31697834	31698226	392	*	BLCA	-0.90021	13.5031	143815	69868	69882	15	61	0.00995636	0.752	0.0230118	0.88
DMR_3	6	6-p21.33	31831340	31831803	463	*	COAD	1.80851	19.8936	143889	70210	70220	11	11	0.0245236	0.872	0.0499262	0.948
DMR_3	6	6-p21.33	30923241	30923672	431	*	MESO	1.71564	18.8721	143590	69049	69059	11	13	0.0194638	0.752	0.0422298	0.872
DMR_2	6	6-p21.32	33047944	33048558	614	*	BLCA	-1.09258	14.2035	144256	71854	71866	13	13	0.00739158	0.568	0.01904	0.852
DMR_5	6	6-p21.32	32974479	32975255	776	*	BLCA	-0.993109	12.9104	144243	71804	71816	13	28	0.012628	0.736	0.0275358	0.908
DMR_3	6	6-p21.1	43276478	43276781	303	*	ESCA	-3.0153	27.1377	145614	73549	73557	9	9	0.00315457	0.216	0.0293317	0.76
DMR_6	6	6-q16.1	94129234	94129697	463	*	HNSC	1.64718	16.4718	147202	74496	74505	10	10	0.0068026	0.516	0.0277935	0.908
DMR_4	7	7-p15.2	27204663	27205658	995	*	BLCA	0.875361	14.0058	154131	77342	77357	16	16	0.00819307	0.704	0.0199127	0.864
DMR_1	8	8-p23.1	11057947	11059303	1356	*	READ	2.97348	41.6287	163139	81210	81223	14	14	0.00205142	0.296	0.0078748	0.572
DMR_2	8	8-q24.3	144635260	144635861	601	*	ESCA	-2.91753	32.0929	169645	83622	83632	11	13	0.0021357	0.188	0.0141662	0.616
