# Supplementary material for: Systematic Investigation of DNA Methylation Associated With Platinum Chemotherapy Resistance Across 13 Cancer Types
Source: Front Pharmacol. 2021 Apr 29;12:616529. doi: 10.3389/fphar.2021.616529 (PMC8117351; doi:10.3389/fphar.2021.616529)
Supplement: Supplementary file 4 [file Table3.XLSX]

## Sheet: Table3
TableS3: Detailed information of all transcription-impactive DMP. All transcription impactive DMP with probe feature, genomic location, methylation status of CR/PR, cancer type, and Spearman results.
probe	feature	cgi	CHR	MAPINFO	gene	deltaBeta	P.Value	methystatus	cancertype	Accuracy	rand	AUC	F1-measure	survivalsig	correlation	pvalue	genename	adjp	logFC
cg18390025	Body	shore	10	103986736	ELOVL3	-0.282686	0.000426236	DOWN	ESCA	0.75	0.571429	0.882812	0.8	FALSE	-0.673684	0.00150847	ELOVL3	0.0261082	2.07494
cg00290086	5'UTR	shore	9	1050903	DMRT2	0.303172	0.000539563	UP	ESCA	0.625	0.464286	0.875	0.769231	FALSE	-0.837594	0	DMRT2	0	-1.27888
cg16463558	Body	shore	11	101918710	C11orf70	0.30011	8.74573e-07	UP	HNSC	0.826087	0.699605	0.906009	0.9	FALSE	-0.455869	0.000229559	C11orf70	0.00212345	-2.59272
cg02812767	TSS1500	shore	15	74218468	LOXL1	0.18079	1.52667e-06	UP	HNSC	0.869565	0.762846	0.881356	0.923077	FALSE	-0.580519	1.26214e-06	LOXL1	4.87153e-05	-1.6773
cg08529295	TSS1500	shore	1	245132782	EFCAB2	0.260138	9.95547e-06	UP	HNSC	0.826087	0.699605	0.867488	0.894737	FALSE	-0.422578	0.00069423	EFCAB2	0.00475752	-1.17652
cg09563216	1stExon	shore	1	150255241	C1orf51	0.340021	3.46885e-05	UP	HNSC	0.782609	0.644269	0.858243	0.878049	TRUE	-0.734733	0	C1orf51	0	-1.76146
cg12594244	TSS200	island	15	74218754	LOXL1	0.185273	7.05934e-05	UP	HNSC	0.826087	0.699605	0.824345	0.894737	FALSE	-0.489713	6.65517e-05	LOXL1	0.000795208	-1.6773
cg05131526	TSS1500	shore	15	91447195	MAN2A2	0.197501	8.73866e-05	UP	HNSC	0.73913	0.596838	0.856703	0.85	FALSE	-0.54043	8.21052e-06	MAN2A2	0.000159421	-1.18573
cg14615784	TSS1500	island	5	94955756	GPR150	0.304327	0.000104026	UP	HNSC	0.782609	0.644269	0.805855	0.878049	FALSE	-0.506132	3.49176e-05	GPR150	0.000493079	-1.29914
cg00764612	TSS200	shore	1	150255213	C1orf51	0.202852	0.000170673	UP	HNSC	0.782609	0.644269	0.832049	0.878049	FALSE	-0.696104	0	C1orf51	0	-1.76146
cg00028013	TSS200	island	15	74218697	LOXL1	0.234083	0.000179849	UP	HNSC	0.826087	0.699605	0.822804	0.894737	FALSE	-0.481856	8.96705e-05	LOXL1	0.000994915	-1.6773
cg10398993	TSS1500	opensea	16	809972	MSLN	0.194197	0.000198573	UP	HNSC	0.826087	0.699605	0.83359	0.9	TRUE	-0.517363	2.20696e-05	MSLN	0.000354636	-3.15784
cg10372921	TSS200	island	15	74218733	LOXL1	0.161517	0.000231113	UP	HNSC	0.782609	0.644269	0.821263	0.878049	FALSE	-0.48372	8.35985e-05	LOXL1	0.000973922	-1.6773
cg04436755	TSS200	island	15	74218767	LOXL1	0.214844	0.000238298	UP	HNSC	0.826087	0.699605	0.812018	0.894737	FALSE	-0.477525	0.000105392	LOXL1	0.00111619	-1.6773
cg09850478	Body	island	22	43821029	MPPED1	0.232724	0.000259175	UP	HNSC	0.782609	0.644269	0.824345	0.878049	FALSE	-0.465527	0.000137474	MPPED1	0.00142362	-5.84966
cg16298481	TSS1500	shore	1	89989717	LRRC8B	0.183324	0.000261891	UP	HNSC	0.782609	0.644269	0.791988	0.878049	FALSE	-0.577497	1.46355e-06	LRRC8B	4.87153e-05	-1.31596
cg12950181	TSS1500	shore	5	93447648	FAM172A	0.236204	0.00028752	UP	HNSC	0.826087	0.699605	0.861325	0.9	FALSE	-0.537408	9.38002e-06	FAM172A	0.000168119	-1.21351
cg07317017	TSS200	island	15	74218715	LOXL1	0.173738	0.000287932	UP	HNSC	0.826087	0.699605	0.816641	0.894737	FALSE	-0.53494	1.04491e-05	LOXL1	0.000180343	-1.6773
cg15426734	Body	island	16	67695272	PARD6A	0.213737	0.000320732	UP	HNSC	0.782609	0.644269	0.830508	0.878049	TRUE	-0.58621	9.52069e-07	PARD6A	4.43664e-05	-1.6728
cg00527825	TSS1500	shore	15	74218418	LOXL1	0.218699	0.000344471	UP	HNSC	0.782609	0.644269	0.810478	0.878049	FALSE	-0.589837	7.93851e-07	LOXL1	4.11038e-05	-1.6773
cg16023337	TSS1500	opensea	17	39662206	KRT13	0.238859	0.000359774	UP	HNSC	0.782609	0.644269	0.822804	0.878049	TRUE	-0.469517	0.000141338	KRT13	0.00143181	-2.25667
cg24858279	Body	island	22	39267540	CBX6	0.159859	0.000377271	UP	HNSC	0.652174	0.525692	0.755008	0.789474	FALSE	-0.425953	0.000623514	CBX6	0.00449901	-1.1946
cg25583491	TSS200	island	5	94955880	GPR150	0.177493	0.000377956	UP	HNSC	0.782609	0.644269	0.819723	0.871795	FALSE	-0.437838	0.00042351	GPR150	0.00323534	-1.29914
cg00888463	Body	shore	7	106686041	PRKAR2B	0.239368	0.000382713	UP	HNSC	0.826087	0.699605	0.808937	0.9	TRUE	-0.508549	3.1673e-05	PRKAR2B	0.000464067	-1.50588
cg20652404	5'UTR	island	15	74218904	LOXL1	0.174426	0.000446759	UP	HNSC	0.782609	0.644269	0.798151	0.878049	FALSE	-0.449221	0.000288774	LOXL1	0.0024467	-1.6773
cg13279476	Body	shore	3	15372965	SH3BP5	0.23104	0.000558181	UP	HNSC	0.782609	0.644269	0.808937	0.878049	FALSE	-0.569338	2.17056e-06	SH3BP5	6.19816e-05	-1.78349
cg22730464	TSS200	island	5	94955816	GPR150	0.264015	0.000600623	UP	HNSC	0.782609	0.644269	0.793529	0.878049	TRUE	-0.519529	2.01671e-05	GPR150	0.000335638	-1.29914
cg08185808	TSS1500	opensea	16	809910	MSLN	0.312951	0.000618058	UP	HNSC	0.782609	0.644269	0.812018	0.878049	TRUE	-0.464632	0.000168498	MSLN	0.00163584	-3.15784
cg01288372	TSS200	island	2	209271383	PTH2R	0.200979	0.000655667	UP	HNSC	0.782609	0.644269	0.813559	0.878049	FALSE	-0.53603	7.12221e-06	PTH2R	0.000158045	-6.61434
cg22332066	TSS1500	shore	1	210501621	HHAT	0.238464	0.000690327	UP	HNSC	0.782609	0.644269	0.795069	0.878049	TRUE	-0.712573	0	HHAT	0	-1.2415
cg01573194	Body	island	16	67695217	PARD6A	0.205521	0.00078501	UP	HNSC	0.782609	0.644269	0.801233	0.878049	TRUE	-0.604795	3.68466e-07	PARD6A	2.14631e-05	-1.6728
cg16794070	Body	island	16	67695265	PARD6A	0.197677	0.000801467	UP	HNSC	0.782609	0.644269	0.813559	0.878049	TRUE	-0.557755	3.745e-06	PARD6A	9.69539e-05	-1.6728
cg11084470	Body	shore	6	35108061	TCP11	0.215141	0.000806382	UP	HNSC	0.782609	0.644269	0.799692	0.878049	FALSE	-0.600866	2.42569e-07	TCP11	1.61482e-05	-3.9565
cg11243029	Body	shore	1	85929755	DDAH1	0.157499	0.000823974	UP	HNSC	0.826087	0.699605	0.850539	0.894737	FALSE	-0.54043	8.21052e-06	DDAH1	0.000159421	-1.40431
cg11558731	TSS1500	island	19	50706536	MYH14	0.254848	0.000851738	UP	HNSC	0.73913	0.596838	0.767334	0.85	FALSE	-0.570144	2.08846e-06	MYH14	6.19816e-05	-1.67644
cg05935800	Body	opensea	1	226023590	EPHX1	0.187945	0.000852647	UP	HNSC	0.782609	0.644269	0.818182	0.878049	TRUE	-0.453854	0.000246204	EPHX1	0.00220636	-1.11492
cg02990368	Body	island	1	204120649	ETNK2	0.150905	0.000868724	UP	HNSC	0.73913	0.596838	0.784284	0.85	FALSE	-0.504671	3.70249e-05	ETNK2	0.00050746	-1.22694
cg00919013	TSS1500	shore	8	12613847	LONRF1	0.24704	0.000986314	UP	HNSC	0.782609	0.644269	0.799692	0.878049	FALSE	-0.449674	0.00028433	LONRF1	0.0024467	-1.4628
cg13410000	Body	opensea	15	91357521	BLM	-0.15136	0.000650858	DOWN	SKCM	1	1	0.928571	1	FALSE	-0.857143	0.000261586	BLM	0.0457775	1.06063
cg23745839	Body	shelf	11	20627025	SLC6A5	0.233075	0.000610631	UP	TGCT	0.823529	0.691176	0.727642	0.896552	FALSE	-0.725432	8.03124e-10	SLC6A5	1.60874e-07	-1.11034
cg21957058	Body	shelf	11	20626133	SLC6A5	0.259954	0.000745424	UP	TGCT	0.882353	0.779412	0.705285	0.9375	FALSE	-0.720997	1.13826e-09	SLC6A5	1.60874e-07	-1.11034
cg15828364	Body	shelf	11	20626786	SLC6A5	0.230765	0.000999612	UP	TGCT	0.941176	0.882353	0.713415	0.967742	FALSE	-0.722126	1.04223e-09	SLC6A5	1.60874e-07	-1.11034
cg00486340	TSS1500	island	4	4860026	MSX1	0.312077	0.000579178	UP	UCEC	0.833333	0.705882	0.825059	0.909091	TRUE	-0.449419	0.000581664	MSX1	0.0143428	-1.07126
