# Supplementary material for: Systematic Investigation of DNA Methylation Associated With Platinum Chemotherapy Resistance Across 13 Cancer Types
Source: Front Pharmacol. 2021 Apr 29;12:616529. doi: 10.3389/fphar.2021.616529 (PMC8117351; doi:10.3389/fphar.2021.616529)
Supplement: Supplementary file 7 [file Table4.XLSX]

## Sheet: Table4
TableS4: Detailed information of risk and prognostic DMP. All Prognostic DMP with probe feature, genomic location, methylation status of CR/PR, cancer type, and results of univariate Cox and multivariate Cox.
probe	feature	cgi	CHR	MAPINFO	gene	deltaBeta	P.Value	methystatus	cancertype	survivalsig	Univariate Cox						Multivariate Cox
											Coeffcient	HR	lower .95	upper .95	P-value	adjp	Coeffcient	HR	lower .95	upper .95	P-value
cg24581657	Body	shore	20	866087	ANGPT4	-0.182915	3.96e-05	DOWN	BLCA	TRUE	-3.72725	0.0240588	0.00178126	0.324954	0.00501154	0.0103068	-3.58068	0.0278568	0.00198321	0.391285	0.00790829
cg06356454	Body	opensea	2	241631498	AQP12A	-0.134114	5.71e-05	DOWN	BLCA	TRUE	-4.02942	0.0177847	0.002215	0.142797	0.000149886	0.0023366	-4.38596	0.0124509	0.00126137	0.122902	0.000173673
cg22829164	IGR	opensea	10	101156363		-0.189978	5.74e-05	DOWN	BLCA	TRUE	-2.55521	0.0776759	0.0152054	0.396801	0.00213495	0.00662749	-2.57501	0.0761532	0.014303	0.40546	0.00254452
cg09259843	IGR	opensea	2	25452362		-0.112004	6.94e-05	DOWN	BLCA	TRUE	-3.90434	0.0201542	0.0010176	0.399166	0.0103838	0.0157199	-4.06869	0.0170997	0.000764626	0.382411	0.0102801
cg00902847	TSS200	opensea	3	192445514	FGF12	-0.17589	7.98e-05	DOWN	BLCA	TRUE	-2.98534	0.0505225	0.00375089	0.68051	0.0244441	0.0311782	-3.52555	0.0294356	0.00147221	0.588541	0.0210647
cg15104158	TSS200	opensea	3	192445388	FGF12	-0.165773	8.55e-05	DOWN	BLCA	TRUE	-3.43108	0.032352	0.00155148	0.674613	0.0268322	0.0336174	-3.37177	0.0343289	0.00150039	0.785443	0.0347569
cg02403395	TSS200	opensea	3	192445500	FGF12	-0.194837	0.000109662	DOWN	BLCA	TRUE	-2.83243	0.0588698	0.00405843	0.853941	0.0379243	0.0459305	-2.81054	0.0601725	0.0039636	0.913496	0.0428512
cg08906309	Body	opensea	17	8263420	LOC100128288	-0.178688	0.000120114	DOWN	BLCA	TRUE	-3.01277	0.0491552	0.00825555	0.29268	0.000933777	0.00442529	-2.79221	0.0612857	0.00962737	0.390131	0.00310969
cg04903089	Body	opensea	6	32905190	HLA-DMB	-0.140013	0.000130492	DOWN	BLCA	TRUE	-3.88336	0.0205815	0.00170011	0.249161	0.00227181	0.00669263	-3.99367	0.018432	0.00125595	0.270501	0.00356878
cg01021196	IGR	opensea	14	38340164		-0.228181	0.000138768	DOWN	BLCA	TRUE	-2.25541	0.104831	0.0313333	0.35073	0.000251851	0.00297514	-2.11474	0.120665	0.03457	0.421176	0.000913937
cg06968241	Body	opensea	6	32411144	HLA-DRA	-0.187387	0.000160648	DOWN	BLCA	TRUE	-2.56412	0.0769872	0.0176135	0.336505	0.000656263	0.0037587	-2.5492	0.0781441	0.0164261	0.371756	0.001358
cg14511156	5'UTR	shore	19	54604124	OSCAR	-0.118108	0.000162062	DOWN	BLCA	TRUE	-4.55514	0.010513	0.000757183	0.145967	0.000689669	0.0037587	-4.99989	0.00673866	0.00042702	0.10634	0.000382099
cg26645709	IGR	opensea	15	89987792		-0.129382	0.000168175	DOWN	BLCA	TRUE	-4.79953	0.00823364	0.000515269	0.131568	0.000687776	0.0037587	-4.57814	0.010274	0.000590746	0.17868	0.001679
cg13698414	5'UTR	shore	7	1131067	GPER	-0.120947	0.000179553	DOWN	BLCA	TRUE	-2.60506	0.073899	0.00827995	0.659553	0.0196674	0.026466	-2.93389	0.0531898	0.00529297	0.534512	0.0127017
cg14206962	Body	island	15	29406153	APBA2	-0.137272	0.00018194	DOWN	BLCA	TRUE	-3.26083	0.0383565	0.00502234	0.292935	0.00166858	0.00604338	-3.43193	0.0323246	0.00374077	0.279323	0.00181406
cg05753993	Body	shelf	18	77199432	NFATC1	-0.104853	0.00020376	DOWN	BLCA	TRUE	-3.59301	0.0275154	0.00173471	0.43644	0.0108372	0.0159629	-3.5789	0.0279063	0.0015149	0.514067	0.0160582
cg17470231	IGR	opensea	11	57304885		-0.157952	0.000211511	DOWN	BLCA	TRUE	-2.9211	0.0538745	0.00780693	0.37178	0.00303744	0.00827703	-3.00256	0.0496596	0.00663869	0.371471	0.00345006
cg17996892	IGR	opensea	17	26832584		-0.118583	0.000220726	DOWN	BLCA	TRUE	-4.17871	0.0153182	0.00118709	0.197666	0.00136313	0.00550299	-4.30622	0.0134844	0.0010168	0.178825	0.00109401
cg23278885	TSS200	opensea	20	2361431	TGM6	-0.176168	0.000245404	DOWN	BLCA	TRUE	-2.4724	0.0843817	0.0178231	0.399497	0.00182965	0.00604338	-2.52908	0.079732	0.0164112	0.387369	0.00171337
cg11036041	Body	shore	4	41365307	LIMCH1	-0.167777	0.000271156	DOWN	BLCA	TRUE	-2.78635	0.0616459	0.00991448	0.3833	0.00280387	0.00783645	-3.77317	0.0229791	0.00288588	0.182973	0.000364673
cg11015497	IGR	opensea	2	38750277		-0.12211	0.00033583	DOWN	BLCA	TRUE	-3.56246	0.028369	0.00240093	0.335204	0.00469164	0.0102278	-3.70726	0.0245446	0.00188967	0.318806	0.00459992
cg04342594	IGR	shore	3	138662870		-0.166297	0.000339336	DOWN	BLCA	TRUE	-3.46018	0.031424	0.00408766	0.241572	0.000883913	0.00437939	-3.47143	0.0310725	0.00381917	0.252804	0.00117172
cg06271720	IGR	opensea	2	217484859		-0.165739	0.000347397	DOWN	BLCA	TRUE	-3.11911	0.0441964	0.00805521	0.242491	0.000329184	0.00322576	-3.10167	0.0449738	0.00778296	0.259881	0.000529038
cg09038962	IGR	shore	17	77899679		-0.168395	0.000352934	DOWN	BLCA	TRUE	-3.22051	0.0399348	0.00624034	0.255561	0.0006726	0.0037587	-3.10668	0.0447494	0.00678943	0.294945	0.00124221
cg03273715	TSS1500	shelf	19	54415702	CACNG7	-0.120413	0.000353504	DOWN	BLCA	TRUE	-3.4698	0.0311233	0.00229486	0.422099	0.0090983	0.0141674	-3.53676	0.0291076	0.00196958	0.430169	0.0100566
cg02848456	IGR	opensea	7	151006345		-0.159604	0.000354506	DOWN	BLCA	TRUE	-3.64187	0.0262034	0.0028665	0.239532	0.00125645	0.00526742	-3.48996	0.030502	0.00317514	0.293017	0.00249972
cg25513073	TSS1500	opensea	11	2481641	KCNQ1	-0.118962	0.000390356	DOWN	BLCA	TRUE	-3.0527	0.0472313	0.00529643	0.421189	0.00624728	0.0114617	-3.25398	0.0386203	0.00388235	0.384182	0.00550124
cg03694403	IGR	opensea	8	101872528		-0.161394	0.000407044	DOWN	BLCA	TRUE	-3.20415	0.0405936	0.00783698	0.210265	0.000134429	0.0023366	-3.08948	0.0455257	0.00837052	0.247606	0.000349607
cg00261668	TSS1500	opensea	1	16346317	HSPB7	-0.120776	0.000411753	DOWN	BLCA	TRUE	-4.2983	0.0135917	0.00124935	0.147864	0.000416236	0.0032407	-5.43776	0.0043492	0.000361503	0.0523247	1.83e-05
cg26826004	Body	shore	5	140792596	PCDHGA4	0.16124	0.000426691	UP	BLCA	TRUE	2.09874	8.15591	1.71993	38.6753	0.00822157	0.0132073	2.30101	9.98423	1.96243	50.7966	0.00556777
cg00607755	TSS1500	opensea	2	42274082	PKDCC	-0.129231	0.00043503	DOWN	BLCA	TRUE	-3.6693	0.0254942	0.00243702	0.266701	0.0021889	0.00662749	-4.67861	0.00929196	0.000712733	0.12114	0.000355466
cg03464366	IGR	opensea	2	106227786		-0.141949	0.000436324	DOWN	BLCA	TRUE	-3.48952	0.0305157	0.00449602	0.207118	0.00035513	0.00322576	-3.47362	0.0310046	0.00423297	0.227095	0.000628343
cg06897282	IGR	opensea	13	27272800		-0.123985	0.000469312	DOWN	BLCA	TRUE	-3.85678	0.0211359	0.00086463	0.516669	0.0180362	0.0245743	-4.83297	0.00796287	0.000201292	0.315001	0.0100072
cg02515899	IGR	opensea	10	78319050		-0.153764	0.000474405	DOWN	BLCA	TRUE	-3.62898	0.0265432	0.00563804	0.124963	4.41e-06	0.00048066	-4.18672	0.015196	0.00254291	0.0908091	4.43e-06
cg23719157	TSS1500	opensea	15	74501584	STRA6	-0.166257	0.000484692	DOWN	BLCA	TRUE	-3.03137	0.0482497	0.0108196	0.215167	7.06e-05	0.00231454	-2.92365	0.0537371	0.0113878	0.253577	0.000221443
cg17293868	Body	shore	10	671007	DIP2C	-0.144844	0.000486745	DOWN	BLCA	TRUE	-3.82827	0.0217473	0.00232677	0.203263	0.000787503	0.00408751	-4.16653	0.0155059	0.0015163	0.158566	0.000444002
cg11673244	TSS1500	shore	22	22007100	MIR130B	-0.104765	0.000494672	DOWN	BLCA	TRUE	-4.47202	0.0114242	0.000576633	0.226335	0.00333454	0.00886501	-4.72778	0.00884609	0.000365642	0.214016	0.00363322
cg09059466	Body	shore	6	33048086	HLA-DPB1	-0.197455	0.000509147	DOWN	BLCA	TRUE	-2.45002	0.0862918	0.0162474	0.458306	0.00403054	0.00934742	-2.69172	0.0677644	0.0108753	0.422243	0.00393157
cg22588983	IGR	opensea	5	38783142		-0.188558	0.000537207	DOWN	BLCA	TRUE	-2.51472	0.0808854	0.01941	0.337066	0.000553695	0.0037587	-2.42956	0.0880753	0.0200663	0.386581	0.00128496
cg21735345	IGR	shore	20	48624567		-0.142184	0.000545622	DOWN	BLCA	TRUE	-3.85539	0.0211654	0.00341178	0.131302	3.47e-05	0.00189114	-3.76453	0.0231785	0.00334488	0.160616	0.000138107
cg02913568	IGR	opensea	3	184444946		-0.165741	0.00055563	DOWN	BLCA	TRUE	-2.86537	0.0569619	0.013645	0.23779	8.49e-05	0.00231454	-3.08134	0.0458979	0.0102001	0.20653	5.93e-05
cg01777586	5'UTR	opensea	17	80163174	CCDC57	-0.135291	0.000562781	DOWN	BLCA	TRUE	-3.18332	0.0414478	0.00402878	0.426411	0.00743618	0.0124699	-3.26739	0.0381057	0.00350328	0.41448	0.00729141
cg02809404	TSS200	opensea	14	67656029	FAM71D	-0.125861	0.000576164	DOWN	BLCA	TRUE	-3.44997	0.0317467	0.00268642	0.375165	0.00618062	0.0114617	-3.27153	0.0379483	0.00286353	0.5029	0.0130906
cg12033029	Body	opensea	2	149856468	KIF5C	-0.112416	0.000585432	DOWN	BLCA	TRUE	-3.41458	0.0328901	0.00242901	0.445349	0.0102167	0.0156849	-3.37281	0.0342933	0.00238147	0.493825	0.0131958
cg22526076	5'UTR	opensea	2	99072069	INPP4A	0.131829	0.000609298	UP	BLCA	TRUE	3.50318	33.2208	3.06419	360.167	0.00396654	0.00934742	4.03639	56.6216	3.70464	865.401	0.0037166
cg25741120	TSS1500	opensea	11	2482223	KCNQ1	-0.155981	0.000682634	DOWN	BLCA	TRUE	-2.45043	0.0862564	0.016717	0.445067	0.00342354	0.0088849	-2.78008	0.0620335	0.011529	0.333779	0.00120387
cg15212455	Body	opensea	7	39170539	POU6F2	-0.202876	0.000687392	DOWN	BLCA	TRUE	-1.45829	0.232634	0.0678218	0.79795	0.020402	0.026861	-1.7638	0.171392	0.0472435	0.621786	0.00730393
cg27124616	1stExon	opensea	11	60635029	ZP1	-0.10375	0.000693056	DOWN	BLCA	TRUE	-3.32593	0.0359392	0.00336453	0.383895	0.00591964	0.01132	-3.00831	0.0493749	0.0041148	0.592467	0.0176514
cg09759588	TSS1500	opensea	11	57308609	SMTNL1	-0.176701	0.000709233	DOWN	BLCA	TRUE	-2.20835	0.109882	0.0247438	0.487959	0.00369277	0.00934742	-2.19965	0.110842	0.023184	0.52993	0.00586178
cg06694040	Body	opensea	11	11301699	GALNTL4	-0.122693	0.000711518	DOWN	BLCA	TRUE	-4.19073	0.0151352	0.00122168	0.187507	0.00110026	0.004997	-4.09644	0.0166317	0.00125485	0.220435	0.00189123
cg03001863	IGR	shelf	20	36037325		-0.109234	0.000760422	DOWN	BLCA	TRUE	-4.98849	0.00681598	0.000464402	0.100037	0.000272949	0.00297514	-5.88465	0.00278182	0.000163639	0.0472903	4.68e-05
cg26670789	IGR	shelf	19	42683835		-0.176189	0.000764999	DOWN	BLCA	TRUE	-2.3989	0.0908182	0.0134516	0.613157	0.0138181	0.0195607	-3.30458	0.0367145	0.00391002	0.344744	0.00382877
cg13796936	IGR	opensea	1	118175205		-0.141805	0.000801954	DOWN	BLCA	TRUE	-2.29422	0.10084	0.0199118	0.510691	0.00557371	0.0110461	-2.42069	0.0888606	0.0156379	0.504941	0.00631762
cg01744412	IGR	opensea	13	34736499		-0.175374	0.000811713	DOWN	BLCA	TRUE	-2.2776	0.10253	0.0219297	0.479367	0.00379924	0.00934742	-2.18754	0.112192	0.0225519	0.558136	0.00753201
cg01220680	Body	island	20	866011	ANGPT4	-0.134397	0.000826055	DOWN	BLCA	TRUE	-3.47001	0.0311169	0.00352008	0.275068	0.00180353	0.00604338	-3.26765	0.0380957	0.00410902	0.353194	0.00402824
cg03461641	IGR	opensea	4	26454190		-0.145689	0.000830111	DOWN	BLCA	TRUE	-2.42298	0.088657	0.0121557	0.646615	0.0168465	0.0232439	-2.30469	0.0997894	0.0131006	0.760111	0.0260988
cg19566774	TSS200	opensea	14	67656082	FAM71D	-0.154423	0.000832276	DOWN	BLCA	TRUE	-2.75331	0.0637167	0.00919543	0.441503	0.00530731	0.0107129	-2.68009	0.0685573	0.00885907	0.530541	0.0102553
cg00935504	Body	opensea	16	1863053	HAGH	-0.151564	0.000889446	DOWN	BLCA	TRUE	-2.65371	0.0703895	0.00969248	0.511188	0.00870852	0.0137569	-2.42441	0.0885304	0.0118949	0.658906	0.0179177
cg04569233	Body	opensea	3	39321449	CX3CR1	-0.153365	0.000894855	DOWN	BLCA	TRUE	-3.6056	0.0271712	0.00421241	0.175262	0.000150057	0.0023366	-3.42422	0.0325745	0.00492426	0.215484	0.00038204
cg25123362	Body	shore	10	133793734	BNIP3	-0.169374	0.00089535	DOWN	BLCA	TRUE	-2.39848	0.0908561	0.0162186	0.508972	0.00636894	0.0114617	-2.91107	0.0544173	0.00833481	0.355287	0.00235817
cg18440818	3'UTR	opensea	8	22005545	LGI3	-0.107049	0.000904524	DOWN	BLCA	TRUE	-4.45857	0.0115789	0.000716278	0.187178	0.00168863	0.00604338	-4.33144	0.0131487	0.000779227	0.22187	0.00266197
cg13817395	Body	opensea	6	32014926	TNXB	-0.105888	0.000917546	DOWN	BLCA	TRUE	-4.3423	0.0130066	0.0011046	0.153151	0.000557933	0.0037587	-4.26198	0.0140944	0.00110002	0.180588	0.00105571
cg26620356	TSS1500	shore	5	175789238	KIAA1191	-0.145546	0.000927998	DOWN	BLCA	TRUE	-2.37829	0.0927092	0.0135334	0.635093	0.0154201	0.0215486	-2.46411	0.0850847	0.0116707	0.620305	0.0150525
cg26363935	Body	shelf	19	16914829	NWD1	-0.11473	0.000930933	DOWN	BLCA	TRUE	-2.79804	0.0609295	0.00865338	0.429011	0.00495738	0.0103068	-2.47709	0.0839873	0.00985826	0.715528	0.0234391
cg05417127	TSS1500	island	16	1968709	HS3ST6	-0.127979	0.00093151	DOWN	BLCA	TRUE	-4.91147	0.00736164	8.04e-05	0.673659	0.0330568	0.0409454	-4.7843	0.00835998	9.09e-05	0.768722	0.0380807
cg19450119	Body	opensea	6	170199865	C6orf208	-0.142188	0.000931541	DOWN	BLCA	TRUE	-3.25701	0.0385034	0.00497549	0.297963	0.00181029	0.00604338	-3.08599	0.0456847	0.00571783	0.365014	0.003609
cg10986946	Body	opensea	11	12001622	DKK3	-0.102813	0.000933422	DOWN	BLCA	TRUE	-5.00943	0.00667471	0.000413414	0.107765	0.000416044	0.0032407	-5.11303	0.00601781	0.000365246	0.0991496	0.000348064
cg10399789	Body	shore	1	92945668	GFI1	-0.100778	0.000978568	DOWN	BLCA	TRUE	-2.43868	0.0872762	0.0127798	0.596031	0.0128513	0.0186773	-2.62195	0.0726608	0.0104198	0.506688	0.00814305
cg19894728	Body	opensea	7	105423113	ATXN7L1	-0.12735	0.000984698	DOWN	BLCA	TRUE	-3.19991	0.0407657	0.00736574	0.225618	0.000246834	0.00297514	-3.72541	0.0241032	0.00407353	0.142619	4.01e-05
cg01180831	IGR	opensea	14	89361469		-0.18314	0.000989346	DOWN	BLCA	TRUE	-2.3244	0.0978425	0.0239958	0.398952	0.00118943	0.00518589	-2.36706	0.0937564	0.021545	0.407995	0.00160594
cg19269426	Body	opensea	1	235500468	GGPS1	0.165557	0.000994022	UP	BLCA	TRUE	3.51057	33.4672	2.60563	429.859	0.00703439	0.0119804	3.63547	37.9199	2.5312	568.076	0.00847773
cg24120041	IGR	shelf	5	8461041		-0.206904	3.48e-05	DOWN	CESC	TRUE	-5.43334	0.00436846	0.000384326	0.0496543	1.18e-05	0.000910548	-5.32007	0.00489243	0.000424706	0.0563586	1.99e-05
cg01571383	IGR	opensea	5	3740754		-0.146193	4.64e-05	DOWN	CESC	TRUE	-4.71888	0.00892518	0.000529138	0.150545	0.00106232	0.00435744	-5.24393	0.00527946	0.000267336	0.104261	0.00057019
cg01620672	TSS200	opensea	15	25322128	SNORD116-12	-0.208131	0.000118917	DOWN	CESC	TRUE	-2.41068	0.0897543	0.0139106	0.579115	0.0112701	0.0182854	-2.44336	0.0868683	0.0130936	0.576319	0.0113811
cg11963365	3'UTR	opensea	5	141320784	KIAA0141	-0.185523	0.000139345	DOWN	CESC	TRUE	-2.97712	0.0509394	0.00583718	0.444534	0.00707186	0.0137702	-2.96942	0.051333	0.00589292	0.447159	0.00717258
cg18845277	TSS1500	shore	7	48019713	HUS1	-0.199303	0.000143006	DOWN	CESC	TRUE	-4.19792	0.0150268	0.00120806	0.186917	0.00109883	0.00435744	-4.09699	0.0166226	0.00135885	0.20334	0.00134267
cg04036366	3'UTR	shelf	17	79976900	STRA13	-0.161396	0.000230552	DOWN	CESC	TRUE	-3.48809	0.0305591	0.00505482	0.184746	0.000144983	0.00150291	-3.98938	0.0185113	0.00226624	0.151205	0.000196954
cg20066737	Body	opensea	15	25337003	SNORD116-23	-0.148541	0.000275562	DOWN	CESC	TRUE	-3.65863	0.0257678	0.00178064	0.372888	0.00728511	0.0137702	-3.78337	0.0227458	0.0015846	0.326501	0.0053783
cg01412762	Body	opensea	2	29751968	ALK	-0.231011	0.00028377	DOWN	CESC	TRUE	-4.12515	0.016161	0.000732411	0.356601	0.00897098	0.0156312	-4.14919	0.0157772	0.000671933	0.370455	0.00997696
cg19543867	Body	opensea	7	112124979	C7orf53	-0.266383	0.000300197	DOWN	CESC	TRUE	-3.36011	0.0347314	0.00316369	0.381287	0.0059827	0.0129345	-3.34835	0.0351421	0.00328085	0.376418	0.00564818
cg20804101	5'UTR	opensea	12	371916	SLC6A13	-0.253716	0.000308001	DOWN	CESC	TRUE	-2.56397	0.0769985	0.0100761	0.588401	0.0134698	0.0201172	-2.92153	0.053851	0.00656836	0.4415	0.00649694
cg03721058	5'UTR	island	3	50360041	HYAL2	-0.194781	0.00031475	DOWN	CESC	TRUE	-3.15612	0.0425906	0.00689011	0.26327	0.000683907	0.00367513	-3.18605	0.0413347	0.0066334	0.257569	0.000642297
cg05973305	IGR	opensea	5	87168997		-0.223802	0.000350069	DOWN	CESC	TRUE	-2.44033	0.0871323	0.0131923	0.575492	0.0112892	0.0182854	-2.53109	0.0795722	0.0122639	0.516289	0.00798137
cg03790959	IGR	opensea	7	155867630		-0.170209	0.000406393	DOWN	CESC	TRUE	-2.8582	0.0573717	0.00517747	0.635739	0.0198551	0.0275101	-2.78836	0.0615219	0.00527141	0.718013	0.0261345
cg05118960	5'UTR	island	3	50359978	HYAL2	-0.217793	0.000409843	DOWN	CESC	TRUE	-2.8547	0.0575728	0.00936292	0.354016	0.00206643	0.00678968	-2.89003	0.0555743	0.00873245	0.353681	0.00220818
cg02982734	1stExon	opensea	15	23891048	MAGEL2	-0.126664	0.000412305	DOWN	CESC	TRUE	-5.5126	0.0040356	7.19e-05	0.226491	0.00730419	0.0137702	-5.81376	0.00298617	4.83e-05	0.184734	0.00573749
cg05008070	Body	shore	14	59106662	DACT1	-0.133143	0.000416329	DOWN	CESC	TRUE	-4.30379	0.0135173	0.0013089	0.139595	0.000302821	0.00232163	-4.26778	0.0140128	0.00138147	0.142138	0.000305707
cg16408670	TSS1500	opensea	15	25306416	SNORD116-5	-0.131082	0.00049343	DOWN	CESC	TRUE	-3.57949	0.02789	0.00114304	0.680509	0.0280833	0.0351042	-3.58261	0.0278029	0.0011548	0.669382	0.0272953
cg03745383	Body	opensea	17	31662900	ACCN1	-0.197501	0.000496562	DOWN	CESC	TRUE	-2.43555	0.0875494	0.0094456	0.811478	0.0320455	0.0389156	-2.37081	0.0934054	0.0101838	0.85671	0.0360165
cg18037834	5'UTR	shelf	12	53445199	TENC1	-0.170347	0.000499157	DOWN	CESC	TRUE	-3.93961	0.0194559	0.000870719	0.434734	0.0129362	0.0198354	-3.90315	0.0201782	0.000888406	0.458301	0.0142999
cg00345025	IGR	shore	8	743875		-0.212221	0.000501479	DOWN	CESC	TRUE	-3.04662	0.0475191	0.00426291	0.529701	0.013268	0.0200766	-2.98865	0.0503556	0.00455511	0.556668	0.0147778
cg20838162	Body	opensea	3	68584086	FAM19A1	-0.219464	0.000517064	DOWN	CESC	TRUE	-3.2422	0.0390777	0.0026666	0.572666	0.0179366	0.0251549	-3.15711	0.0425486	0.00301217	0.601024	0.0194496
cg01871408	Body	opensea	15	25330536	SNORD116-18	-0.19639	0.000555043	DOWN	CESC	TRUE	-2.64998	0.0706523	0.00895544	0.557399	0.0119177	0.0187744	-2.68962	0.0679065	0.00877695	0.525386	0.00998003
cg09976051	Body	shore	4	178362394	AGA	-0.250914	0.000556122	DOWN	CESC	TRUE	-2.92679	0.0535686	0.00662116	0.433398	0.00607357	0.0129345	-2.84151	0.0583376	0.00725024	0.469402	0.00756636
cg02071988	5'UTR	opensea	6	155448588	TIAM2	-0.208237	0.00057184	DOWN	CESC	TRUE	-2.65434	0.0703454	0.00826425	0.59878	0.0151257	0.0219434	-2.67023	0.0692362	0.0080691	0.594074	0.0149
cg20255451	IGR	opensea	4	183110156		-0.145736	0.000576655	DOWN	CESC	TRUE	-2.96831	0.0513903	0.00703088	0.375623	0.00344708	0.00943843	-3.11372	0.0444353	0.00545234	0.362138	0.00362739
cg04656424	Body	shore	16	88839844	FAM38A	-0.123248	0.000592101	DOWN	CESC	TRUE	-3.58752	0.0276668	0.00189399	0.404149	0.00873779	0.0154592	-3.50381	0.0300827	0.00194605	0.465028	0.0121409
cg18014277	3'UTR	shore	10	26856664	APBB1IP	-0.176749	0.000623866	DOWN	CESC	TRUE	-2.70173	0.0670891	0.00683402	0.658608	0.0204317	0.0279673	-2.92609	0.053606	0.00458619	0.626578	0.0196674
cg25937064	Body	opensea	6	35474064	TULP1	-0.180654	0.000629946	DOWN	CESC	TRUE	-4.06146	0.0172239	0.00171719	0.172761	0.00055524	0.00319263	-4.18722	0.0151885	0.00143712	0.160522	0.000500366
cg00465883	TSS1500	opensea	15	25349082	SNORD116-28	-0.152986	0.000654653	DOWN	CESC	TRUE	-3.07033	0.0464058	0.00571101	0.377078	0.00407378	0.010895	-3.09207	0.0454077	0.00546081	0.377573	0.00421983
cg06802488	Body	island	19	54515341	CACNG6	-0.202955	0.000667387	DOWN	CESC	TRUE	-1.96182	0.140602	0.0232845	0.849011	0.0324861	0.0389156	-2.14857	0.116651	0.0170292	0.799068	0.0286379
cg00431673	Body	opensea	8	12974448	DLC1	-0.187689	0.000676471	DOWN	CESC	TRUE	-2.15094	0.116374	0.0167604	0.808031	0.0295884	0.0365878	-2.30315	0.0999432	0.0141331	0.706753	0.0210143
cg08170950	TSS200	opensea	15	25324124	SNORD116-13	-0.116891	0.000677741	DOWN	CESC	TRUE	-4.23989	0.0144091	0.000866631	0.239575	0.00311404	0.0087345	-4.1862	0.015204	0.000906019	0.255138	0.00362302
cg18645316	Body	opensea	10	73381995	CDH23	-0.157629	0.000683686	DOWN	CESC	TRUE	-3.87902	0.0206711	0.00134491	0.317713	0.00539541	0.0122426	-3.7319	0.0239474	0.00155251	0.369388	0.00750872
cg18025558	Body	shore	7	72727502	TRIM50	-0.117447	0.000694956	DOWN	CESC	TRUE	-3.78453	0.0227196	0.00119455	0.43211	0.0117923	0.0187744	-3.56538	0.0282863	0.00145404	0.550267	0.0185511
cg04501217	3'UTR	shore	7	1583129	TMEM184A	-0.126643	0.00069676	DOWN	CESC	TRUE	-4.30438	0.0135092	0.000927086	0.196852	0.00163827	0.00570033	-4.19746	0.0150338	0.00101942	0.221709	0.0022349
cg20346503	IGR	shelf	2	128994402		-0.169326	0.000712108	DOWN	CESC	TRUE	-4.26586	0.0140398	0.000979998	0.20114	0.00168531	0.00570033	-4.31051	0.0134266	0.000907651	0.198617	0.00171346
cg23452957	TSS1500	shore	10	135091431	ADAM8	-0.132741	0.000722846	DOWN	CESC	TRUE	-4.85745	0.00777031	0.000213246	0.283136	0.00810214	0.0150282	-4.80869	0.00815853	0.000211738	0.314359	0.00984823
cg19716930	Body	island	17	79826898	ARHGDIA	-0.14163	0.000732457	DOWN	CESC	TRUE	-3.73295	0.0239221	0.00148267	0.385971	0.00851568	0.0153016	-3.64356	0.026159	0.00170349	0.401701	0.00893862
cg01708636	Body	shore	4	166301085	CPE	-0.136562	0.000737888	DOWN	CESC	TRUE	-3.6037	0.0272228	0.00420176	0.176373	0.000156826	0.00150291	-3.86777	0.0209049	0.00334364	0.1307	3.54e-05
cg20044752	IGR	opensea	6	169238418		-0.139895	0.000746105	DOWN	CESC	TRUE	-4.50091	0.0110989	0.000917711	0.134232	0.000401718	0.0027055	-4.92553	0.00725884	0.000575921	0.0914896	0.00013912
cg12157156	Body	opensea	12	124880173	NCOR2	-0.142429	0.000758767	DOWN	CESC	TRUE	-3.5359	0.0291326	0.00167405	0.50698	0.015265	0.0219434	-3.52411	0.0294779	0.0017999	0.482776	0.0134946
cg25749040	Body	shore	19	51323301	KLK1	-0.150363	0.000846024	DOWN	CESC	TRUE	-5.73981	0.00321539	5.33e-05	0.193953	0.00606806	0.0129345	-5.90372	0.00272927	4.15e-05	0.179544	0.00571013
cg13002044	IGR	opensea	7	140819331		-0.18241	0.00084765	DOWN	CESC	TRUE	-2.44124	0.087053	0.0103878	0.729529	0.0244041	0.0308749	-2.68167	0.0684487	0.00702957	0.666503	0.0209244
cg27420415	Body	opensea	16	76349255	CNTNAP4	-0.205922	0.000876665	DOWN	CESC	TRUE	-3.17745	0.0416918	0.00333192	0.521681	0.0137128	0.0202175	-3.18006	0.041583	0.00331604	0.521449	0.0137161
cg27212940	TSS1500	opensea	11	122074089	LOC399959	-0.166809	0.000877617	DOWN	CESC	TRUE	-4.05028	0.0174175	0.000937644	0.323544	0.00658962	0.013433	-4.00255	0.0182691	0.000991311	0.336684	0.00709863
cg03233490	Body	opensea	17	59018422	BCAS3	-0.208447	0.000888747	DOWN	CESC	TRUE	-2.40746	0.0900436	0.011061	0.733014	0.0244314	0.0308749	-2.37407	0.0931011	0.0115447	0.750807	0.0258096
cg25754673	Body	opensea	12	124880260	NCOR2	-0.112471	0.000916712	DOWN	CESC	TRUE	-3.80083	0.0223521	0.00159064	0.314098	0.00482023	0.011665	-3.67721	0.0252935	0.00156527	0.408723	0.00959213
cg03299991	Body	opensea	10	79273865	KCNMA1	-0.147897	0.000944975	DOWN	CESC	TRUE	-3.68515	0.0250935	0.00110648	0.569085	0.0206715	0.0279673	-3.70681	0.0245556	0.00110096	0.547684	0.0192823
cg17516271	IGR	opensea	8	66187007		-0.208423	0.000953066	DOWN	CESC	TRUE	-2.61452	0.0732028	0.0115906	0.462326	0.00542932	0.0122426	-2.67995	0.0685666	0.0105467	0.445769	0.00501785
cg26947579	IGR	opensea	12	113966153		-0.234523	0.000953387	DOWN	CESC	TRUE	-1.779	0.168806	0.0312975	0.910471	0.0385415	0.0452272	-2.18188	0.11283	0.0176131	0.722791	0.0213039
cg08051964	TSS200	opensea	15	25330341	SNORD116-18	-0.173696	0.000965839	DOWN	CESC	TRUE	-3.51214	0.0298331	0.00260776	0.341294	0.00473547	0.011665	-3.63045	0.0265041	0.00227591	0.308654	0.00374966
cg27142411	IGR	shore	15	98964571		-0.12706	0.000970493	DOWN	CESC	TRUE	-4.95569	0.00704322	0.000162606	0.305074	0.00995413	0.016744	-5.35152	0.00474095	8.46e-05	0.265618	0.00917736
cg07404514	Body	shore	6	31698744	CLIC1	-0.146486	0.000972679	DOWN	CESC	TRUE	-3.56391	0.0283278	0.00321746	0.249408	0.00132186	0.00475043	-4.72706	0.00885244	0.000705515	0.111076	0.000249572
cg09838956	TSS1500	opensea	15	25325713	SNORD116-15	-0.144218	0.000983743	DOWN	CESC	TRUE	-4.24211	0.0143773	0.000572696	0.360934	0.00988968	0.016744	-4.22611	0.0146092	0.000609619	0.350099	0.00911965
cg00173504	5'UTR	island	1	119530144	TBX15	-0.182632	0.000990282	DOWN	CESC	TRUE	-3.5583	0.0284872	0.00243561	0.333188	0.00457001	0.011665	-3.45155	0.0316965	0.00273107	0.367866	0.00578927
cg19815989	Body	opensea	21	45161359	PDXK	-0.14874	0.000996694	DOWN	CESC	TRUE	-4.01725	0.0180025	0.000988887	0.327731	0.00665811	0.013433	-4.34159	0.0130158	0.00067091	0.252508	0.00410904
cg13173552	1stExon	opensea	1	16091599	FBLIM1	-0.205179	1.2e-05	DOWN	HNSC	TRUE	-2.9913	0.050222	0.00475283	0.530684	0.0128947	0.0444073	-2.62519	0.0724261	0.00696568	0.753056	0.0279949
cg02899870	TSS1500	shore	20	32263104	NECAB3	0.316733	1.9e-05	UP	HNSC	TRUE	2.28966	9.87155	1.55253	62.7671	0.0152641	0.0496468	1.96637	7.14472	0.983905	51.8821	0.0519047
cg02905426	TSS1500	shore	1	28051771	FAM76A	0.281281	2.01e-05	UP	HNSC	TRUE	3.43373	30.9921	3.46122	277.507	0.00213989	0.0191402	2.85214	17.3248	1.8157	165.307	0.0132031
cg27539046	IGR	opensea	1	32451252		0.280088	2.3e-05	UP	HNSC	TRUE	2.93006	18.7287	3.3344	105.195	0.000875694	0.016603	2.41896	11.2341	1.80698	69.8436	0.00947084
cg15540723	IGR	island	17	35290612		0.289078	3.41e-05	UP	HNSC	TRUE	3.40671	30.166	4.43207	205.319	0.000498567	0.016603	2.96648	19.4235	2.69725	139.873	0.00322938
cg09563216	1stExon	shore	1	150255241	C1orf51	0.340021	3.47e-05	UP	HNSC	TRUE	2.15742	8.6488	1.70297	43.9242	0.00926651	0.0372977	1.67129	5.31903	1.04756	27.0075	0.0437983
cg12655190	IGR	island	17	35290523		0.299564	4.47e-05	UP	HNSC	TRUE	3.1194	22.6329	3.97875	128.746	0.000436603	0.016603	2.65574	14.2355	2.36372	85.7334	0.00374361
cg24522254	IGR	shore	2	174878113		0.289688	5.03e-05	UP	HNSC	TRUE	3.72856	41.619	4.16598	415.781	0.00149782	0.016631	3.06379	21.4085	2.14798	213.375	0.00901004
cg04819351	Body	shore	15	36872220	C15orf41	0.287373	5.78e-05	UP	HNSC	TRUE	3.15936	23.5555	2.91715	190.207	0.00303118	0.0214515	2.57265	13.1005	1.57349	109.071	0.0173516
cg07539121	IGR	opensea	5	55606711		0.15429	5.8e-05	UP	HNSC	TRUE	4.17195	64.8419	3.59307	1170.16	0.00470616	0.0273042	3.44059	31.2052	1.53814	633.082	0.0250695
cg19502920	IGR	island	17	35290635		0.287996	6.63e-05	UP	HNSC	TRUE	3.0913	22.0056	3.88003	124.805	0.000480841	0.016603	2.65678	14.2503	2.34011	86.7787	0.00394727
cg17548844	IGR	shore	17	35289875		0.354371	6.74e-05	UP	HNSC	TRUE	2.36027	10.5938	2.52318	44.4794	0.00126288	0.016603	1.98541	7.282	1.63962	32.3413	0.00905475
cg06094642	IGR	shore	17	35290307		0.255697	8.66e-05	UP	HNSC	TRUE	3.67467	39.4356	5.25415	295.988	0.000352716	0.016603	3.18561	24.1821	3.1007	188.594	0.00236742
cg24581795	Body	opensea	8	22900086	TNFRSF10B	-0.116661	0.000111244	DOWN	HNSC	TRUE	-7.91926	0.000363673	4.52e-06	0.0292533	0.000403688	0.016603	-7.5891	0.000505936	6.46e-06	0.039645	0.000648377
cg07349815	IGR	shore	3	123751269		0.27993	0.000121663	UP	HNSC	TRUE	2.55462	12.8664	2.1419	77.2883	0.00522826	0.0282619	2.27263	9.70489	1.44057	65.3802	0.019542
cg03316359	Body	opensea	7	43502573	HECW1	0.178752	0.000136162	UP	HNSC	TRUE	3.46154	31.866	2.22971	455.413	0.0107451	0.0400484	2.73146	15.3553	1.00645	234.276	0.0494622
cg04142080	Body	shore	1	21977904	RAP1GAP	0.189754	0.000143119	UP	HNSC	TRUE	3.97533	53.2679	3.45543	821.161	0.00439378	0.0259596	3.1427	23.1663	1.1271	476.158	0.0415962
cg10601026	TSS1500	shore	10	64579140	EGR2	0.268005	0.000157737	UP	HNSC	TRUE	2.74616	15.5827	2.378	102.111	0.00419495	0.0254863	2.26423	9.62368	1.38982	66.6385	0.0218266
cg12508624	5'UTR	island	11	119293780	THY1	0.251191	0.000158428	UP	HNSC	TRUE	2.78666	16.2267	2.1127	124.63	0.00738317	0.0342069	2.11059	8.25312	0.92001	74.0361	0.0593644
cg07226201	IGR	island	22	27834629		0.262951	0.000178101	UP	HNSC	TRUE	3.07912	21.7393	2.72383	173.505	0.00366666	0.0239911	2.60976	13.5958	1.51237	122.223	0.0198504
cg09084462	Body	opensea	10	27220234	NCRNA00202	0.26041	0.000178683	UP	HNSC	TRUE	3.40609	30.1471	4.67264	194.504	0.000342615	0.016603	2.85284	17.3369	2.45047	122.658	0.00426584
cg13907146	5'UTR	island	3	50243565	SLC38A3	0.273489	0.000183264	UP	HNSC	TRUE	3.35066	28.5216	4.31707	188.434	0.000504752	0.016603	2.81917	16.763	2.41349	116.428	0.00435848
cg05985303	TSS1500	island	2	219723705	WNT6	0.147511	0.000183808	UP	HNSC	TRUE	4.17348	64.941	2.65144	1590.58	0.0105425	0.0399377	3.08598	21.8888	0.644495	743.403	0.0862114
cg16293732	IGR	island	17	35289543		0.31397	0.000184732	UP	HNSC	TRUE	2.19559	8.98532	2.19041	36.8589	0.0022982	0.0200006	1.84824	6.34862	1.43829	28.0228	0.0146979
cg14637685	Body	opensea	12	2411116	CACNA1C	0.2456	0.000192633	UP	HNSC	TRUE	3.51703	33.6842	2.1441	529.185	0.0123245	0.043523	2.99565	19.9984	1.23861	322.891	0.0347943
cg10398993	TSS1500	opensea	16	809972	MSLN	0.194197	0.000198573	UP	HNSC	TRUE	4.07638	58.9319	2.88508	1203.77	0.00808906	0.0354294	3.31669	27.5691	1.2165	624.788	0.0372469
cg00941836	IGR	island	22	27834549		0.287851	0.000204701	UP	HNSC	TRUE	2.61427	13.6572	1.8873	98.8284	0.0096265	0.0380335	2.10335	8.19361	1.04493	64.2489	0.0453076
cg07637741	Body	opensea	6	159084426	SYTL3	0.259832	0.000205601	UP	HNSC	TRUE	3.45201	31.5637	3.18616	312.685	0.0031737	0.0222159	2.81591	16.7083	1.54827	180.31	0.0203333
cg00898013	Body	opensea	13	113819073	PROZ	-0.111945	0.000208795	DOWN	HNSC	TRUE	-6.13356	0.00216886	2.62e-05	0.179615	0.00649094	0.0324044	-4.85429	0.00779489	8.46e-05	0.717931	0.0354163
cg08805241	IGR	opensea	17	55110904		0.244139	0.000211053	UP	HNSC	TRUE	2.86271	17.5089	2.35238	130.319	0.00518627	0.0282619	2.76926	15.9468	1.89327	134.318	0.0108638
cg21376090	IGR	opensea	6	106201547		0.287795	0.000216361	UP	HNSC	TRUE	2.37341	10.734	1.71319	67.2536	0.0112458	0.0416225	1.91845	6.81037	1.00587	46.1106	0.0493031
cg03669298	Body	shore	10	8102210	GATA3	0.218839	0.000223746	UP	HNSC	TRUE	3.61084	36.9972	4.05034	337.946	0.00137732	0.016603	3.04839	21.0815	2.13225	208.432	0.00911605
cg18169869	TSS1500	shore	1	89989666	LRRC8B	0.112816	0.000224297	UP	HNSC	TRUE	5.23761	188.22	6.72765	5265.83	0.00205988	0.0188847	4.43114	84.0275	2.61257	2702.56	0.0123402
cg23378722	IGR	opensea	13	49882500		0.202185	0.000226613	UP	HNSC	TRUE	4.0437	57.0369	2.80987	1157.78	0.00847421	0.0359039	3.65248	38.5701	1.49096	997.782	0.0277633
cg08145177	5'UTR	island	19	17413767	ABHD8	0.173073	0.000242696	UP	HNSC	TRUE	3.09397	22.0645	1.89379	257.072	0.0135227	0.0461735	2.37012	10.6986	0.839039	136.419	0.068025
cg19878838	TSS1500	shore	4	77135506	SCARB2	0.155678	0.00024755	UP	HNSC	TRUE	3.01838	20.4581	1.78665	234.257	0.015245	0.0496468	2.30478	10.0219	0.707501	141.963	0.088358
cg19414706	IGR	shore	8	76319215		0.151193	0.000261561	UP	HNSC	TRUE	4.94835	140.942	9.52738	2084.99	0.000318424	0.016603	4.6472	104.292	6.01254	1809.04	0.00141215
cg01730857	TSS1500	island	8	144912074	PUF60	0.259082	0.00026628	UP	HNSC	TRUE	2.60342	13.5098	1.98476	91.9588	0.0078028	0.0351399	2.29984	9.97261	1.38731	71.6877	0.022298
cg16460383	Body	opensea	17	818890	NXN	0.2185	0.000270462	UP	HNSC	TRUE	4.09607	60.1037	4.84916	744.964	0.0014265	0.016603	3.68391	39.8017	2.71323	583.873	0.00718031
cg13133987	IGR	shore	17	35289677		0.163582	0.000276734	UP	HNSC	TRUE	3.60562	36.8046	3.1792	426.075	0.00390631	0.0244239	2.98524	19.7912	1.39476	280.83	0.027397
cg02639285	TSS1500	island	8	91658767	TMEM64	0.122861	0.000282971	UP	HNSC	TRUE	4.43326	84.2058	4.09903	1729.83	0.0040432	0.0250367	3.57835	35.8143	1.44368	888.466	0.0289559
cg13901526	Body	shore	2	127414455	GYPC	0.161014	0.000291202	UP	HNSC	TRUE	4.10274	60.5058	5.69732	642.575	0.000665675	0.016603	3.99573	54.3655	4.50322	656.332	0.0016666
cg22016731	Body	opensea	1	40311142	TRIT1	0.176917	0.000292267	UP	HNSC	TRUE	4.26189	70.9438	5.38514	934.613	0.00119589	0.016603	4.32999	75.9432	4.54371	1269.31	0.00258293
cg09180566	5'UTR	shore	13	24736095	SPATA13	0.171561	0.000294085	UP	HNSC	TRUE	4.3672	78.8225	4.63267	1341.12	0.00252575	0.0200517	3.68276	39.7559	2.17122	727.945	0.0130428
cg05720721	IGR	opensea	3	123803128		0.139125	0.000299532	UP	HNSC	TRUE	5.10859	165.438	7.85407	3484.77	0.00101814	0.016603	4.28618	72.6885	2.76474	1911.07	0.0101804
cg17195127	TSS1500	shore	15	65579557	PARP16	0.123385	0.000299812	UP	HNSC	TRUE	3.15427	23.436	1.87579	292.807	0.0143577	0.0479086	2.36411	10.6346	0.686874	164.652	0.090787
cg14108909	IGR	opensea	9	138109322		0.238334	0.000304141	UP	HNSC	TRUE	2.90515	18.268	2.32207	143.716	0.00577188	0.0302203	2.65188	14.1806	1.67038	120.386	0.0150942
cg19226358	IGR	shore	2	129105529		0.17221	0.000311011	UP	HNSC	TRUE	4.57624	97.1487	6.11216	1544.11	0.0011839	0.016603	3.96999	52.9842	3.20235	876.646	0.00555602
cg04055490	IGR	shore	17	8059012		0.125104	0.00031676	UP	HNSC	TRUE	8.1323	3402.61	92.0291	125806	1.01e-05	0.00650499	7.25308	1412.44	28.833	69191.4	0.000259217
cg02873991	TSS1500	opensea	12	25151263	C12orf77	0.219233	0.000316783	UP	HNSC	TRUE	3.07804	21.7157	3.51174	134.285	0.000928819	0.016603	2.87143	17.6623	2.39387	130.314	0.00486205
cg15426734	Body	island	16	67695272	PARD6A	0.213737	0.000320732	UP	HNSC	TRUE	3.20459	24.6454	3.05995	198.499	0.00260654	0.0202242	2.77599	16.0546	1.88395	136.813	0.0111062
cg18214661	Body	opensea	8	17471997	PDGFRL	0.174888	0.000323183	UP	HNSC	TRUE	3.49111	32.8224	4.01082	268.601	0.00113379	0.016603	3.29675	27.0247	2.80962	259.94	0.00431182
cg20860533	Body	island	17	9066329	NTN1	0.141169	0.000325093	UP	HNSC	TRUE	4.20742	67.1832	2.50759	1799.97	0.0121433	0.043206	3.28196	26.628	0.810213	875.139	0.0654965
cg20527070	Body	shore	8	95906439	CCNE2	0.170306	0.000332135	UP	HNSC	TRUE	2.86464	17.5427	2.27292	135.397	0.00600628	0.0306988	2.31591	10.1342	1.17051	87.7412	0.0354727
cg17423207	TSS200	shore	19	17958892	JAK3	0.183426	0.000359426	UP	HNSC	TRUE	3.34391	28.3296	2.52746	317.54	0.00668901	0.0325233	2.43841	11.4548	0.904478	145.069	0.059774
cg16023337	TSS1500	opensea	17	39662206	KRT13	0.238859	0.000359774	UP	HNSC	TRUE	2.81555	16.7023	2.06618	135.015	0.00827674	0.0354294	2.33431	10.3223	1.15962	91.8836	0.0363733
cg08710911	IGR	shelf	22	37574795		0.202772	0.000362311	UP	HNSC	TRUE	2.96605	19.4152	1.93631	194.674	0.0116766	0.0422457	2.82189	16.8086	1.55775	181.37	0.020062
cg20749792	IGR	opensea	13	34185166		0.257982	0.000365691	UP	HNSC	TRUE	2.62366	13.7861	2.34599	81.0139	0.00368808	0.0239911	2.20177	9.04096	1.31795	62.0199	0.0250291
cg02462818	Body	shelf	2	110367141	2021-09-10	-0.296974	0.000368755	DOWN	HNSC	TRUE	-3.21425	0.0401855	0.00542844	0.297483	0.00164959	0.0176068	-2.91839	0.0540204	0.00703484	0.414821	0.00501642
cg00888463	Body	shore	7	106686041	PRKAR2B	0.239368	0.000382713	UP	HNSC	TRUE	2.06121	7.85546	1.52215	40.5401	0.013827	0.046621	1.56291	4.77269	0.85694	26.5813	0.0744626
cg23683058	TSS1500	island	18	46065067	KIAA0427	0.100467	0.000385255	UP	HNSC	TRUE	5.30457	201.255	3.47104	11669	0.010446	0.0399377	6.26904	527.968	6.52334	42731.2	0.00516505
cg24112713	TSS1500	island	14	21494093	NDRG2	0.182116	0.000386895	UP	HNSC	TRUE	3.40036	29.975	2.40658	373.352	0.00823168	0.0354294	2.89459	18.0761	1.21384	269.181	0.0356762
cg01634544	Body	opensea	14	71128147	TTC9	0.287096	0.000395196	UP	HNSC	TRUE	2.6412	14.0301	2.46078	79.9923	0.00294087	0.02128	2.287	9.8454	1.60385	60.437	0.0135032
cg15351652	Body	opensea	10	123781519	TACC2	0.228941	0.000421078	UP	HNSC	TRUE	3.15358	23.4198	2.47032	222.031	0.0059959	0.0306988	2.58443	13.2557	1.27965	137.315	0.0302584
cg19726712	Body	shore	8	98790327	LAPTM4B	0.231204	0.000427952	UP	HNSC	TRUE	2.55824	12.913	2.32545	71.7048	0.00344676	0.0228836	2.75179	15.6706	2.3039	106.588	0.00490524
cg12080566	TSS1500	opensea	2	75798232	FAM176A	0.223385	0.000436735	UP	HNSC	TRUE	3.18447	24.1544	2.27977	255.918	0.00818743	0.0354294	2.55885	12.921	1.1362	146.939	0.0391216
cg15288800	3'UTR	shore	17	6555742	C17orf100	0.25459	0.000438407	UP	HNSC	TRUE	2.53905	12.6677	2.13923	75.0131	0.00514285	0.0282619	2.07656	7.97699	1.26992	50.1074	0.026772
cg20462493	IGR	opensea	5	157340439		0.277897	0.000441731	UP	HNSC	TRUE	4.0598	57.9625	4.93959	680.147	0.0012324	0.016603	3.87812	48.3333	2.9919	780.813	0.00629533
cg01119686	IGR	opensea	3	13318911		0.170621	0.000448234	UP	HNSC	TRUE	4.76147	116.917	5.65897	2415.56	0.0020577	0.0188847	3.87866	48.3596	2.01341	1161.53	0.0167816
cg17593384	Body	opensea	4	88000269	AFF1	0.255482	0.000451472	UP	HNSC	TRUE	3.72236	41.362	4.45099	384.367	0.00106512	0.016603	3.35631	28.6832	2.78924	294.964	0.00476319
cg16583315	Body	opensea	14	65563665	MAX	0.175825	0.000456997	UP	HNSC	TRUE	4.05948	57.9444	4.78742	701.327	0.00141838	0.016603	3.426	30.7533	2.4599	384.475	0.00785094
cg19238824	TSS200	opensea	7	135433790	FAM180A	0.225709	0.000460848	UP	HNSC	TRUE	3.10941	22.4079	2.60311	192.889	0.00464008	0.0271656	2.91243	18.4014	2.04105	165.901	0.00943483
cg04770751	TSS1500	island	19	7701662	STXBP2	0.199166	0.000462083	UP	HNSC	TRUE	3.86889	47.8893	4.94252	464.01	0.00084085	0.016603	3.20792	24.7275	2.63067	232.431	0.00501565
cg21478902	Body	opensea	13	110874267	COL4A1	0.190659	0.000468417	UP	HNSC	TRUE	2.80884	16.5906	1.76126	156.279	0.0141037	0.0473063	2.30263	10.0005	1.07363	93.1511	0.0431393
cg11718886	IGR	shelf	1	219345052		0.227571	0.00047306	UP	HNSC	TRUE	3.17905	24.0239	2.2666	254.63	0.00830721	0.0354294	2.91053	18.3665	1.45594	231.691	0.0244223
cg07229402	IGR	opensea	4	154369277		0.273288	0.000480108	UP	HNSC	TRUE	2.42247	11.2737	1.95271	65.0867	0.00676725	0.0325233	1.98967	7.31315	1.18058	45.3014	0.0324858
cg05279092	IGR	island	17	35290458		0.251324	0.000486924	UP	HNSC	TRUE	4.39384	80.9503	8.17239	801.841	0.00017296	0.016603	3.88716	48.7723	4.85235	490.225	0.000961953
cg13134399	IGR	opensea	15	98716937		0.234931	0.000493415	UP	HNSC	TRUE	2.72376	15.2375	2.12219	109.406	0.00676727	0.0325233	2.40112	11.0355	1.43285	84.9931	0.0211512
cg26751094	TSS1500	shore	13	95954534	ABCC4	0.193686	0.000501567	UP	HNSC	TRUE	3.26655	26.2208	2.08207	330.214	0.0114918	0.0420496	2.74693	15.5946	1.31603	184.793	0.0294303
cg10585321	Body	shore	9	135995491	RALGDS	0.184912	0.000505214	UP	HNSC	TRUE	4.35489	77.8586	4.2127	1438.97	0.00343008	0.0228836	3.88405	48.6206	2.51282	940.759	0.0101837
cg18149919	TSS1500	island	8	144912049	PUF60	0.230843	0.00050794	UP	HNSC	TRUE	3.90015	49.4097	4.76629	512.205	0.00108037	0.016603	3.56021	35.1705	3.17633	389.431	0.0037075
cg03105756	TSS1500	shore	16	4589127	C16orf5	0.229318	0.000522125	UP	HNSC	TRUE	3.44442	31.3251	2.43417	403.12	0.00823112	0.0354294	3.02958	20.6885	1.37321	311.689	0.0285872
cg22705746	TSS1500	opensea	1	203320506	FMOD	0.180386	0.000524561	UP	HNSC	TRUE	3.71056	40.8767	4.15935	401.723	0.00146029	0.016603	3.31349	27.4808	2.49586	302.579	0.00678419
cg14503815	IGR	opensea	9	96674333		0.255771	0.000530754	UP	HNSC	TRUE	3.17536	23.9355	3.606	158.876	0.00100865	0.016603	2.93674	18.8542	2.46434	144.25	0.00467358
cg15444597	TSS1500	shore	10	103881107	LDB1	0.158772	0.000531279	UP	HNSC	TRUE	4.2829	72.4504	5.39604	972.76	0.00122916	0.016603	3.64315	38.2121	2.64394	552.268	0.0075077
cg13726166	TSS1500	shelf	17	27403888	TIAF1	0.185107	0.000534859	UP	HNSC	TRUE	5.30428	201.196	7.51559	5386.12	0.00156403	0.0170718	5.70873	301.489	7.50829	12106.1	0.00244565
cg27199872	IGR	shore	17	35289351		0.170799	0.000536445	UP	HNSC	TRUE	3.22777	25.2233	3.0394	209.323	0.00279345	0.0206779	2.73042	15.3393	1.5803	148.893	0.0185432
cg26615853	Body	opensea	10	79347104	KCNMA1	0.218415	0.000548551	UP	HNSC	TRUE	3.78622	44.0894	3.77231	515.301	0.00254106	0.0200517	3.60134	36.6475	2.78896	481.554	0.00613553
cg16126958	Body	shore	11	134122492	THYN1	0.194683	0.000558884	UP	HNSC	TRUE	2.85586	17.3894	1.95096	154.996	0.0105046	0.0399377	2.45013	11.5899	1.21287	110.751	0.0333752
cg16215361	TSS1500	opensea	11	26594620	MUC15	0.262388	0.000566264	UP	HNSC	TRUE	3.42561	30.7414	3.0172	313.216	0.0038231	0.024377	2.81924	16.7641	1.59311	176.408	0.018886
cg01091514	IGR	shore	4	184644613		0.172122	0.000571993	UP	HNSC	TRUE	3.67823	39.5762	3.48796	449.051	0.00299668	0.0214429	2.99956	20.0767	1.55395	259.387	0.0215842
cg17736821	IGR	opensea	2	64844761		0.285021	0.0005781	UP	HNSC	TRUE	2.73209	15.365	1.98758	118.78	0.00883797	0.0367339	2.3945	10.9627	1.23588	97.2431	0.0315446
cg05884711	TSS1500	shore	16	2563274	ATP6V0C	0.232455	0.000581747	UP	HNSC	TRUE	3.59834	36.5374	3.46055	385.771	0.00276871	0.0206779	3.13235	22.9277	2.11649	248.374	0.009974
cg20597172	Body	opensea	1	246646424	SMYD3	0.272668	0.000581853	UP	HNSC	TRUE	2.61294	13.6391	2.10882	88.2132	0.00608208	0.0308414	2.11939	8.32605	1.16812	59.3457	0.0344261
cg04462378	5'UTR	opensea	11	71749760	NUMA1	0.204626	0.000583758	UP	HNSC	TRUE	2.57369	13.1141	2.18288	78.7855	0.00490389	0.0279478	2.12607	8.38185	1.31355	53.4853	0.0245517
cg09474442	Body	shore	2	120189867	TMEM37	0.140329	0.000587648	UP	HNSC	TRUE	3.83202	46.1556	2.35466	904.732	0.0116011	0.0422097	3.15551	23.4651	1.01869	540.509	0.048663
cg25387624	Body	shore	5	154133459	LARP1	0.207919	0.000592581	UP	HNSC	TRUE	3.46137	31.8606	2.65352	382.548	0.00634277	0.031912	3.18302	24.1194	1.7801	326.806	0.0166831
cg14057303	Body	opensea	9	109683834	MIR548Q	0.209643	0.000593491	UP	HNSC	TRUE	3.99858	54.5206	4.87775	609.4	0.00116773	0.016603	3.34015	28.2234	2.24104	355.443	0.00975772
cg22730464	TSS200	island	5	94955816	GPR150	0.264015	0.000600623	UP	HNSC	TRUE	1.97954	7.23941	1.46665	35.7339	0.015094	0.0495945	1.34916	3.85419	0.714203	20.7991	0.116735
cg05624954	IGR	opensea	5	179340170		0.185339	0.000602663	UP	HNSC	TRUE	3.69705	40.328	3.65199	445.333	0.00255317	0.0200517	3.04132	20.9328	1.96837	222.611	0.0116888
cg19708337	TSS1500	shore	1	93544307	MTF2	0.141038	0.000611431	UP	HNSC	TRUE	3.8854	48.6866	3.22825	734.263	0.00500876	0.0282619	3.26124	26.082	1.54973	438.959	0.023568
cg21496187	IGR	opensea	6	100624512		0.232888	0.000615799	UP	HNSC	TRUE	3.73007	41.682	4.99806	347.613	0.0005672	0.016603	3.28186	26.6252	2.86854	247.129	0.00388972
cg09171931	IGR	opensea	11	34876740		0.222754	0.000617712	UP	HNSC	TRUE	4.48027	88.2581	6.30072	1236.29	0.000878815	0.016603	4.76721	117.591	5.3332	2592.74	0.00252257
cg08185808	TSS1500	opensea	16	809910	MSLN	0.312951	0.000618058	UP	HNSC	TRUE	2.66088	14.3089	2.20379	92.9057	0.00530597	0.0282619	2.17791	8.82784	1.27809	60.9743	0.0271876
cg22502492	3'UTR	shore	1	23697506	C1orf213	0.254197	0.000621483	UP	HNSC	TRUE	2.81818	16.7464	2.62423	106.866	0.00288035	0.0210789	2.73316	15.3814	1.95098	121.266	0.00947686
cg23877385	5'UTR	opensea	15	59908652	GCNT3	0.236969	0.00062269	UP	HNSC	TRUE	3.09965	22.1902	2.16517	227.42	0.00903895	0.0367339	2.71228	15.0637	1.24904	181.67	0.03276
cg13234569	TSS1500	shore	1	207818036	CR1L	0.128957	0.000650314	UP	HNSC	TRUE	3.70573	40.6796	2.67584	618.433	0.00761183	0.0350144	3.18088	24.068	1.28125	452.11	0.0335384
cg12589387	TSS1500	shore	20	61848140	YTHDF1	0.156724	0.000653395	UP	HNSC	TRUE	3.80059	44.7278	4.18353	478.202	0.00166772	0.0176068	3.44078	31.2113	2.89316	336.706	0.00457679
cg08924430	TSS1500	shore	4	106067052	TET2	0.181727	0.000655929	UP	HNSC	TRUE	3.21723	24.9589	3.6448	170.914	0.00104735	0.016603	2.67354	14.4912	1.9917	105.434	0.00828039
cg09895920	Body	shore	1	153941186	CREB3L4	0.307796	0.000657641	UP	HNSC	TRUE	2.03045	7.61752	1.70965	33.9407	0.00773467	0.0350784	1.56082	4.76272	0.95204	23.8262	0.0574158
cg12165841	Body	opensea	12	1428039	ERC1	0.268818	0.000661696	UP	HNSC	TRUE	2.46601	11.7753	1.89687	73.0985	0.00811576	0.0354294	2.2804	9.78063	1.39252	68.6962	0.0218543
cg25388527	5'UTR	shore	18	43684054	ATP5A1	0.168975	0.000665757	UP	HNSC	TRUE	2.88465	17.8973	1.98504	161.365	0.0101386	0.0392428	2.31654	10.1405	1.04576	98.3298	0.045655
cg00531137	IGR	opensea	16	57643932		0.260628	0.00066763	UP	HNSC	TRUE	2.28445	9.82031	1.76799	54.5469	0.00901857	0.0367339	1.69215	5.43117	0.889242	33.1716	0.0668293
cg00225623	Body	opensea	13	24845891	SPATA13	0.150888	0.000669227	UP	HNSC	TRUE	4.99108	147.095	12.8462	1684.3	6.01e-05	0.016603	4.70241	110.212	8.86401	1370.34	0.000255414
cg04522003	TSS1500	shore	17	40913702	LOC100190938	0.2373	0.000671054	UP	HNSC	TRUE	3.24843	25.75	1.90535	348.001	0.0144761	0.0480545	2.66573	14.3785	1.00729	205.245	0.0493773
cg00489772	TSS1500	island	1	3775078	KIAA0562	0.216277	0.000671861	UP	HNSC	TRUE	4.27879	72.1532	4.57928	1136.88	0.00235373	0.0200517	4.0556	57.72	3.48191	956.831	0.00464375
cg14140118	TSS200	opensea	11	108423031	EXPH5	0.26264	0.000677519	UP	HNSC	TRUE	3.50031	33.1258	3.42443	320.44	0.00250226	0.0200517	3.59706	36.4909	3.43555	387.589	0.00284796
cg22332066	TSS1500	shore	1	210501621	HHAT	0.238464	0.000690327	UP	HNSC	TRUE	3.12078	22.6641	2.11747	242.583	0.00987312	0.0385351	2.7184	15.1561	1.2335	186.223	0.0336763
cg04513214	IGR	opensea	5	17057446		0.237588	0.000706111	UP	HNSC	TRUE	2.44709	11.5547	1.81887	73.4029	0.00948329	0.0379332	2.14359	8.52997	1.11073	65.5071	0.0393099
cg00849148	IGR	opensea	4	186951273		0.143598	0.000747512	UP	HNSC	TRUE	4.32233	75.3641	5.62235	1010.21	0.00109905	0.016603	3.93416	51.119	3.50811	744.889	0.00400009
cg14579118	TSS1500	shore	7	43797547	BLVRA	0.243637	0.000751622	UP	HNSC	TRUE	4.19339	66.2468	4.38754	1000.25	0.00246471	0.0200517	3.72458	41.4539	2.55876	671.586	0.00876346
cg13268590	Body	opensea	3	65940167	MAGI1	0.183118	0.000757552	UP	HNSC	TRUE	3.69042	40.0615	2.19861	729.972	0.0127047	0.0441469	3.45148	31.5469	1.34691	738.885	0.0319489
cg01801603	5'UTR	shore	8	123795433	ZHX2	0.323324	0.000767454	UP	HNSC	TRUE	2.8304	16.9522	3.44668	83.3782	0.00049687	0.016603	2.43937	11.4658	2.1855	60.1531	0.00392074
cg04608582	IGR	opensea	1	113798121		0.267485	0.000769163	UP	HNSC	TRUE	2.9246	18.6269	2.84937	121.767	0.00226528	0.0199841	2.80358	16.5037	2.07384	131.337	0.00806825
cg21994579	Body	island	17	7185551	SLC2A4	0.165941	0.000784022	UP	HNSC	TRUE	2.85087	17.3028	2.58273	115.919	0.00330641	0.022414	2.36255	10.618	1.48698	75.8197	0.0184962
cg01573194	Body	island	16	67695217	PARD6A	0.205521	0.00078501	UP	HNSC	TRUE	3.23719	25.462	3.55731	182.248	0.00126558	0.016603	2.7634	15.8537	2.12288	118.396	0.00706499
cg07727425	IGR	shelf	22	45638839		0.268782	0.000785291	UP	HNSC	TRUE	3.2749	26.4406	2.26245	309.003	0.00903139	0.0367339	2.74475	15.5607	1.2148	199.321	0.0349004
cg05335893	Body	opensea	2	43690472	THADA	0.255772	0.000791967	UP	HNSC	TRUE	3.80339	44.8528	5.53437	363.506	0.000367142	0.016603	3.63419	37.8712	4.19975	341.503	0.0011999
cg16794070	Body	island	16	67695265	PARD6A	0.197677	0.000801467	UP	HNSC	TRUE	3.74854	42.459	3.97194	453.876	0.0019291	0.0186907	3.27117	26.3422	2.36436	293.488	0.00782359
cg05161074	Body	opensea	15	42289885	PLA2G4E	0.187242	0.000805398	UP	HNSC	TRUE	4.61279	100.765	6.46686	1570.08	0.000993816	0.016603	3.8485	46.9228	2.87491	765.85	0.00690989
cg15331500	Body	shore	22	41779351	TEF	0.205467	0.000806773	UP	HNSC	TRUE	3.46025	31.8251	2.79363	362.551	0.00531007	0.0282619	3.1206	22.66	1.69636	302.692	0.0182965
cg05131696	IGR	opensea	12	31499320		0.309818	0.000808656	UP	HNSC	TRUE	2.3821	10.8276	2.32539	50.416	0.00240353	0.0200517	2.00156	7.4006	1.57609	34.75	0.0111968
cg18395632	IGR	opensea	1	165345040		0.280998	0.000809506	UP	HNSC	TRUE	3.46967	32.1262	3.32453	310.448	0.00271783	0.0205916	2.86508	17.5505	1.72171	178.903	0.0155796
cg21093033	TSS1500	shore	8	141468743	TRAPPC9	0.22483	0.000818852	UP	HNSC	TRUE	2.61364	13.6487	2.65179	70.2492	0.00176839	0.0180769	2.12129	8.3419	1.49818	46.4481	0.0154607
cg14503441	Body	opensea	9	97758396	C9orf3	0.278772	0.000822941	UP	HNSC	TRUE	3.95765	52.3344	4.31774	634.333	0.00187684	0.0186907	3.29045	26.8548	2.1379	337.332	0.0108204
cg05186793	Body	opensea	17	44235520	KIAA1267	0.227686	0.00082637	UP	HNSC	TRUE	3.98435	53.7501	5.54052	521.445	0.000588745	0.016603	3.3644	28.9162	2.87762	290.569	0.00426645
cg09645572	TSS1500	shore	17	64297761	PRKCA	0.232249	0.000837831	UP	HNSC	TRUE	3.83219	46.1636	5.38635	395.645	0.000471946	0.016603	3.4971	33.0194	3.53359	308.548	0.00216183
cg26194212	TSS1500	shore	6	37468022	C6orf129	0.106551	0.000840642	UP	HNSC	TRUE	5.47897	239.599	4.354	13185.1	0.00737606	0.0342069	4.18839	65.9167	0.886412	4901.79	0.0567644
cg03301165	3'UTR	opensea	16	19712046	C16orf62	0.27957	0.000844315	UP	HNSC	TRUE	3.82643	45.8982	4.07989	516.349	0.00194453	0.0186907	3.28421	26.688	2.2368	318.423	0.00942029
cg07112154	5'UTR	shore	17	41985074	MPP2	0.123773	0.000852601	UP	HNSC	TRUE	3.67839	39.5825	2.28536	685.569	0.0114715	0.0420496	2.87715	17.7636	0.858875	367.396	0.0626688
cg05935800	Body	opensea	1	226023590	EPHX1	0.187945	0.000852647	UP	HNSC	TRUE	4.05807	57.8624	5.68877	588.538	0.000605957	0.016603	4.55151	94.7749	5.90102	1522.16	0.00131311
cg13715862	Body	shore	3	149687773	PFN2	0.102984	0.000855134	UP	HNSC	TRUE	4.30888	74.3568	2.41928	2285.37	0.0136833	0.0463793	3.71002	40.8546	1.09164	1528.98	0.0447065
cg11011736	Body	opensea	17	33934776	AP2B1	0.241301	0.000885505	UP	HNSC	TRUE	5.34265	209.066	12.409	3522.35	0.000209152	0.016603	5.00141	148.623	8.2436	2679.49	0.000699988
cg26843110	Body	opensea	15	74935742	EDC3	0.239764	0.000887334	UP	HNSC	TRUE	4.11097	61.0061	4.86157	765.544	0.00144646	0.016603	3.98282	53.6681	3.60863	798.16	0.00383134
cg00767496	Body	shore	15	45671279	LOC145663	0.226976	0.000890838	UP	HNSC	TRUE	3.34355	28.3195	2.85671	280.741	0.0042789	0.0257529	2.73078	15.3448	1.60079	147.092	0.017887
cg03372042	Body	opensea	7	48579509	ABCA13	-0.137342	0.000893943	DOWN	HNSC	TRUE	-3.49672	0.0302967	0.0018248	0.503007	0.0147148	0.0485965	-2.59038	0.0749917	0.00346009	1.62532	0.0988422
cg24668883	5'UTR	opensea	5	17257844	BASP1	0.271762	0.000903444	UP	HNSC	TRUE	4.01863	55.6249	3.83359	807.112	0.00323347	0.0223235	3.3032	27.1996	1.9282	383.682	0.0144369
cg03517918	Body	opensea	1	19946398	C1orf151	0.232401	0.000903901	UP	HNSC	TRUE	3.63904	38.0553	3.75104	386.08	0.00208201	0.0188847	3.18291	24.1169	2.16637	268.478	0.00963401
cg09267056	IGR	opensea	1	90410109		0.229562	0.000917647	UP	HNSC	TRUE	4.35689	78.014	5.71236	1065.44	0.00108904	0.016603	3.97078	53.0256	3.43209	819.243	0.00447135
cg09362366	Body	shelf	3	159710706	IL12A	0.297137	0.000928383	UP	HNSC	TRUE	2.64715	14.1138	2.13701	93.2137	0.00598827	0.0306988	2.22938	9.29411	1.31768	65.555	0.0253028
cg13861527	Body	opensea	2	28486655	BRE	0.264366	0.000935145	UP	HNSC	TRUE	4.22114	68.1114	4.09288	1133.47	0.0032584	0.0223235	3.88104	48.4745	2.66998	880.074	0.00869211
cg11603201	IGR	opensea	12	95805475		0.257825	0.000941158	UP	HNSC	TRUE	3.27429	26.4244	3.4146	204.49	0.00171122	0.0177746	3.04557	21.0219	2.5561	172.889	0.00461246
cg13596235	3'UTR	opensea	7	99229650	ZNF498	0.162425	0.000950082	UP	HNSC	TRUE	3.78614	44.0859	3.37494	575.883	0.00388074	0.0244239	3.34765	28.4358	2.07333	389.999	0.0122194
cg18033770	Body	island	9	139259074	CARD9	0.189764	0.000953185	UP	HNSC	TRUE	4.67093	106.797	6.20117	1839.25	0.00129751	0.016603	4.20758	67.1939	4.00364	1127.73	0.00345597
cg10527300	Body	opensea	13	110874326	COL4A1	0.233348	0.000955636	UP	HNSC	TRUE	2.42607	11.3143	1.64896	77.6325	0.0135509	0.0461735	2.22019	9.20904	1.34938	62.8482	0.0234659
cg23076870	IGR	shelf	10	135174003		0.30013	0.000961989	UP	HNSC	TRUE	2.29551	9.92946	2.05242	48.038	0.00431881	0.0257529	1.80084	6.05473	1.18576	30.9168	0.0304047
cg09816471	TSS1500	island	16	11761860	SNN	0.225725	0.000967841	UP	HNSC	TRUE	2.82254	16.8194	2.98868	94.6551	0.00136488	0.016603	2.3275	10.2523	1.67758	62.6554	0.011731
cg13243168	Body	shelf	17	61915833	SMARCD2	0.141406	0.000979598	UP	HNSC	TRUE	5.44966	232.678	9.86092	5490.28	0.000727624	0.016603	4.94633	140.658	4.82178	4103.21	0.00405277
cg16315417	Body	opensea	1	2187457	SKI	-0.227866	0.000987578	DOWN	HNSC	TRUE	-3.20159	0.0406976	0.00401389	0.41264	0.00674995	0.0325233	-2.70475	0.0668871	0.00608248	0.735536	0.027032
cg26260408	TSS1500	shore	4	53727979	RASL11B	0.139197	0.000987913	UP	HNSC	TRUE	4.04622	57.181	3.69039	885.996	0.00380602	0.024377	3.38861	29.6248	1.79769	488.199	0.0177786
cg24094897	Body	opensea	5	112426203	MCC	0.210925	0.000995056	UP	HNSC	TRUE	3.96667	52.8085	4.58293	608.505	0.00146952	0.016603	3.8211	45.6542	3.036	686.531	0.00572763
cg11931776	Body	island	3	13896256	WNT7A	-0.125465	4.93e-06	DOWN	UCEC	TRUE	-7.5739	0.000513683	6.05e-06	0.0436164	0.000831226	0.00424045	-9.44515	7.91e-05	4.48e-07	0.0139486	0.00034522
cg21286526	TSS200	shore	6	87646986	HTR1E	0.12832	5.32e-06	UP	UCEC	TRUE	8.19951	3639.18	36.7932	359947	0.000468671	0.00355811	8.0659	3184.03	32.7732	309339	0.000551276
cg10077672	IGR	shore	22	42063028		0.108018	6.99e-06	UP	UCEC	TRUE	7.5063	1819.48	31.3288	105669	0.000292231	0.00311943	7.8581	2586.6	30.3927	220135	0.000528685
cg14458955	IGR	island	22	42062938		0.109311	7.29e-06	UP	UCEC	TRUE	7.10793	1221.62	21.1313	70622.4	0.00059531	0.00389969	7.50833	1823.16	22.0276	150897	0.000860955
cg07620025	IGR	opensea	4	3692142		-0.146151	8.8e-06	DOWN	UCEC	TRUE	-4.60712	0.00998049	0.000366177	0.272028	0.00629632	0.0133512	-5.07961	0.00622231	0.000185007	0.209274	0.00462599
cg19496479	Body	opensea	2	133409467	LYPD1	-0.132657	1.91e-05	DOWN	UCEC	TRUE	-8.54042	0.000195408	1.4e-06	0.0272409	0.000698318	0.00389969	-8.43531	0.000217066	1.58e-06	0.0298758	0.000787347
cg11013544	IGR	island	22	42062791		0.110566	2.14e-05	UP	UCEC	TRUE	6.52845	684.335	14.4954	32307.9	0.000901692	0.00440827	6.99129	1087.12	15.2589	77452.2	0.00131828
cg11152959	Body	island	1	22974093	C1QC	-0.103155	2.33e-05	DOWN	UCEC	TRUE	-7.2546	0.000706912	3.84e-06	0.130113	0.00640331	0.0134968	-8.3406	0.000238628	8.64e-07	0.0659201	0.00363631
cg10284884	Body	shore	11	121000571	TECTA	-0.257066	2.99e-05	DOWN	UCEC	TRUE	-3.76145	0.02325	0.00212804	0.254019	0.00204772	0.00661283	-3.89555	0.0203322	0.00161921	0.255309	0.00254853
cg23639541	Body	opensea	7	4056824	SDK1	-0.113992	3.9e-05	DOWN	UCEC	TRUE	-4.58069	0.0102479	0.00021626	0.485612	0.0199705	0.0277708	-4.89578	0.00747805	0.000153391	0.364567	0.0135569
cg00132782	IGR	shelf	10	115801018		-0.12908	4.42e-05	DOWN	UCEC	TRUE	-10.2639	3.49e-05	2.95e-07	0.00412185	2.5e-05	0.00219616	-10.174	3.81e-05	3.32e-07	0.00437724	2.62e-05
cg12890430	IGR	opensea	2	16420617		-0.11286	4.83e-05	DOWN	UCEC	TRUE	-7.49156	0.00055777	1.22e-05	0.025594	0.000124257	0.00273866	-8.37246	0.000231147	3.54e-06	0.0150759	8.57e-05
cg24327383	Body	opensea	11	121023708	TECTA	-0.189818	4.97e-05	DOWN	UCEC	TRUE	-2.64032	0.0713385	0.00701703	0.725261	0.0256518	0.0342024	-2.73876	0.0646506	0.00598992	0.69779	0.0240437
cg27431500	Body	opensea	16	1742281	HN1L	-0.160559	8.22e-05	DOWN	UCEC	TRUE	-3.50169	0.0301465	0.00219046	0.414896	0.00885567	0.0160089	-3.63993	0.0262541	0.0016776	0.410871	0.00949214
cg25019707	Body	opensea	11	69994152	ANO1	-0.127334	8.49e-05	DOWN	UCEC	TRUE	-5.92837	0.00266281	0.000104049	0.0681466	0.000338744	0.00317132	-6.18416	0.00206183	7.79e-05	0.0545904	0.000215974
cg05983231	IGR	shore	4	4856380		0.137602	9.31e-05	UP	UCEC	TRUE	7.82112	2492.7	36.5905	169813	0.000281948	0.00311943	7.71101	2232.81	30.8717	161489	0.000415281
cg06775420	Body	opensea	16	1742245	HN1L	-0.189651	9.43e-05	DOWN	UCEC	TRUE	-2.88933	0.0556136	0.00565186	0.54723	0.0132579	0.0213096	-2.99267	0.0501532	0.00460402	0.546337	0.0140456
cg09533845	IGR	opensea	8	81290007		0.220414	9.77e-05	UP	UCEC	TRUE	3.81659	45.4488	2.96438	696.805	0.00614123	0.0131973	3.77838	43.7451	2.61112	732.879	0.00860497
cg20571112	Body	shore	11	121000582	TECTA	-0.228753	0.000101959	DOWN	UCEC	TRUE	-3.45506	0.0315853	0.0030379	0.328394	0.00382739	0.010054	-3.50819	0.0299512	0.00269454	0.332922	0.00430307
cg23192403	Body	opensea	2	25781496	DTNB	-0.162428	0.000111251	DOWN	UCEC	TRUE	-3.19587	0.0409311	0.00190802	0.878057	0.0410425	0.0487063	-3.30989	0.0365203	0.00154652	0.86241	0.0401968
cg01565824	IGR	island	17	79361553		0.109693	0.00011246	UP	UCEC	TRUE	7.63869	2077.03	9.27013	465370	0.00566759	0.0126265	7.49471	1798.51	6.86368	471268	0.00834078
cg13659360	Body	opensea	11	121023627	TECTA	-0.189641	0.000113018	DOWN	UCEC	TRUE	-2.66829	0.0693705	0.00781845	0.615501	0.0165885	0.0247913	-2.6692	0.0693077	0.00751782	0.638956	0.0185133
cg18880660	TSS1500	opensea	6	6322132	F13A1	-0.15682	0.000114339	DOWN	UCEC	TRUE	-4.24711	0.0143055	0.000442668	0.462302	0.016618	0.0247913	-5.17843	0.00563685	0.0001436	0.221269	0.00568353
cg23647248	IGR	shelf	8	42265874		-0.105246	0.000123894	DOWN	UCEC	TRUE	-7.31566	0.000665044	7.03e-06	0.0629234	0.00162475	0.00577689	-7.72331	0.000442396	3.61e-06	0.0541674	0.00164043
cg13892828	Body	shore	11	121000727	TECTA	-0.237295	0.000126964	DOWN	UCEC	TRUE	-3.86018	0.0210641	0.00203988	0.217511	0.00119267	0.00513008	-4.03642	0.0176606	0.00155844	0.200135	0.00111885
cg02212698	3'UTR	shore	14	89628141	FOXN3	-0.109993	0.000129447	DOWN	UCEC	TRUE	-7.60775	0.000496586	6.31e-06	0.039091	0.000637065	0.00389969	-7.50194	0.000552011	6.89e-06	0.044196	0.000794194
cg22141389	TSS200	shore	6	87646922	HTR1E	0.143392	0.000138455	UP	UCEC	TRUE	5.06813	158.877	6.0657	4161.41	0.00235069	0.00738788	5.09881	163.827	6.12099	4384.8	0.00236402
cg24838237	IGR	opensea	11	112505689		-0.233935	0.000139028	DOWN	UCEC	TRUE	-2.85284	0.0576803	0.00683316	0.486893	0.00876079	0.0160089	-2.79098	0.0613611	0.00712837	0.528197	0.0110503
cg24902858	TSS200	opensea	11	120973231	TECTA	-0.246604	0.000140305	DOWN	UCEC	TRUE	-4.83003	0.00798626	0.000758989	0.0840334	5.76e-05	0.00235934	-4.91062	0.00736793	0.000637619	0.0851392	8.39e-05
cg05007180	Body	opensea	16	8846239	ABAT	-0.267332	0.000141346	DOWN	UCEC	TRUE	-2.32272	0.0980062	0.0119907	0.801054	0.0302417	0.0384299	-3.12311	0.0440202	0.00334521	0.579269	0.0175394
cg04970847	IGR	opensea	16	1351306		0.211709	0.000146238	UP	UCEC	TRUE	3.53862	34.4192	2.57782	459.568	0.00744857	0.0145661	3.43924	31.1634	2.27407	427.056	0.0100208
cg13564816	IGR	opensea	9	118207596		0.113419	0.000146946	UP	UCEC	TRUE	6.45971	638.877	6.22755	65541.6	0.00625541	0.0133449	6.75654	859.665	6.57921	112327	0.00657277
cg23655615	Body	island	3	13896124	WNT7A	-0.197202	0.000149117	DOWN	UCEC	TRUE	-4.00174	0.0182838	0.00135909	0.245971	0.0025481	0.00773217	-3.90917	0.0200571	0.00144995	0.277449	0.00353968
cg04734712	IGR	island	17	1811474		0.100167	0.000152909	UP	UCEC	TRUE	3.98317	53.6867	1.47976	1947.79	0.0297176	0.0380386	3.98168	53.6071	1.4892	1929.7	0.0294222
cg22152328	5'UTR	island	21	42798386	MX1	0.205703	0.000161434	UP	UCEC	TRUE	4.90187	134.542	11.5246	1570.68	9.24e-05	0.00250291	5.3838	217.849	14.925	3179.76	8.28e-05
cg13751188	Body	opensea	11	121023720	TECTA	-0.200359	0.00016262	DOWN	UCEC	TRUE	-2.33813	0.096508	0.0107093	0.86969	0.0371207	0.0447483	-2.46478	0.0850275	0.00909359	0.79503	0.0306894
cg09367432	IGR	shore	4	3643635		-0.196632	0.000166952	DOWN	UCEC	TRUE	-4.0111	0.0181135	0.00108903	0.301277	0.00516817	0.012045	-5.06242	0.0063302	0.00023633	0.169557	0.002546
cg10458734	Body	opensea	16	1742021	HN1L	-0.172599	0.000174594	DOWN	UCEC	TRUE	-3.26003	0.0383873	0.00273871	0.538059	0.015518	0.0237498	-3.35652	0.0348564	0.00222037	0.547192	0.0168878
cg03078972	TSS1500	shore	20	48598634	SNAI1	0.117648	0.00017772	UP	UCEC	TRUE	6.42531	617.274	11.7609	32397.8	0.00147418	0.00540531	6.76779	869.391	10.4857	72082.7	0.00267721
cg03730474	IGR	shore	19	15695817		0.144602	0.000188681	UP	UCEC	TRUE	8.42713	4569.38	81.4739	256268	4.1e-05	0.00235934	8.3357	4170.1	72.2878	240563	5.6e-05
cg16817229	5'UTR	island	21	42798199	MX1	0.171297	0.000195348	UP	UCEC	TRUE	5.52777	251.582	14.6769	4312.46	0.000137367	0.00273866	6.19265	489.139	21.1537	11310.4	0.000111372
cg10938336	Body	opensea	10	78676267	KCNMA1	-0.100498	0.000202428	DOWN	UCEC	TRUE	-8.10834	0.000301019	2.15e-06	0.0422115	0.00130498	0.00523934	-7.98461	0.000340664	2.26e-06	0.0514298	0.00181307
cg17237063	1stExon	opensea	3	29323182	RBMS3	0.162818	0.000213965	UP	UCEC	TRUE	4.93642	139.27	8.6608	2239.54	0.000495305	0.00355811	4.93485	139.052	8.73005	2214.82	0.000475543
cg24851600	Body	opensea	7	4049819	SDK1	-0.152433	0.000219679	DOWN	UCEC	TRUE	-5.11224	0.00602257	0.000132026	0.274728	0.00872097	0.0160089	-5.66449	0.00346691	7.34e-05	0.163772	0.00397942
cg20130571	IGR	opensea	3	35974541		0.109775	0.000240999	UP	UCEC	TRUE	5.89934	364.798	10.8614	12252.3	0.00100084	0.00476076	5.85557	349.175	10.4274	11692.6	0.00108058
cg08684630	IGR	opensea	17	69460216		-0.292317	0.000271487	DOWN	UCEC	TRUE	-3.11118	0.0445482	0.00678574	0.292459	0.00119322	0.00513008	-3.77071	0.0230357	0.0026384	0.201124	0.000648077
cg07398960	Body	shelf	4	3478209	DOK7	-0.107981	0.000275116	DOWN	UCEC	TRUE	-6.68033	0.00125537	1.12e-05	0.140656	0.00552636	0.0123903	-8.11062	0.000300332	1.55e-06	0.0581289	0.00253628
cg09148176	Body	opensea	4	184162334	WWC2	-0.105497	0.000283193	DOWN	UCEC	TRUE	-5.617	0.00363553	5.57e-05	0.237143	0.00841175	0.0157969	-5.85199	0.00287418	3.47e-05	0.238126	0.00941252
cg05856951	TSS1500	opensea	16	4545328	HMOX2	-0.136612	0.000291166	DOWN	UCEC	TRUE	-3.55199	0.0286675	0.00220327	0.373002	0.0066622	0.0138763	-3.70484	0.0246041	0.0016311	0.371137	0.00745389
cg11444072	Body	opensea	2	9427798	ASAP2	-0.144918	0.000299488	DOWN	UCEC	TRUE	-2.83677	0.0586144	0.00542876	0.63286	0.0194474	0.0273179	-3.03749	0.0479553	0.0038869	0.591657	0.0178195
cg15462411	IGR	island	17	79361621		0.134767	0.000302573	UP	UCEC	TRUE	3.96834	52.8968	1.84602	1515.73	0.0204461	0.028004	3.87947	48.3985	1.57917	1483.32	0.0263095
cg20213962	Body	opensea	11	113143807	NCAM1	-0.102522	0.00030357	DOWN	UCEC	TRUE	-5.33137	0.00483742	9.93e-05	0.235753	0.00717346	0.0143469	-5.62345	0.00361216	7.27e-05	0.179408	0.00476928
cg02860255	Body	shore	8	143405663	TSNARE1	-0.117207	0.000308921	DOWN	UCEC	TRUE	-4.78888	0.0083218	0.000196378	0.352649	0.0122377	0.0201292	-5.46903	0.0042153	5.94e-05	0.299247	0.0119127
cg18241647	TSS1500	opensea	20	43753347	WFDC12	-0.116841	0.00030976	DOWN	UCEC	TRUE	-5.3366	0.00481221	0.000126377	0.183239	0.00405583	0.0102453	-5.77517	0.00310366	6.99e-05	0.137853	0.00284747
cg18905866	Body	opensea	5	127744238	FBN2	-0.141827	0.000322347	DOWN	UCEC	TRUE	-4.41542	0.0120894	0.000484451	0.30169	0.00714415	0.0143469	-5.68331	0.00340227	8.72e-05	0.132802	0.00236737
cg13710279	IGR	shore	10	103538476		0.237536	0.000335124	UP	UCEC	TRUE	3.3369	28.1318	2.70641	292.416	0.00521513	0.012045	3.22694	25.2024	2.36462	268.611	0.0075223
cg26494610	IGR	opensea	2	240658469		0.212271	0.000346959	UP	UCEC	TRUE	3.90405	49.6029	2.85208	862.685	0.00737985	0.0145661	3.76569	43.1935	2.38083	783.624	0.0108782
cg26964592	Body	opensea	6	32904621	HLA-DMB	-0.15243	0.000351918	DOWN	UCEC	TRUE	-2.98101	0.0507416	0.0031041	0.829453	0.036516	0.0444763	-2.95737	0.0519553	0.00303631	0.889024	0.0412357
cg09645888	TSS200	island	11	86383585	ME3	0.181498	0.000365999	UP	UCEC	TRUE	4.98508	146.216	9.28474	2302.6	0.000393673	0.00328415	5.47483	238.609	12.3895	4595.36	0.000286029
cg05832051	TSS200	island	19	54369469	MYADM	0.101332	0.000366433	UP	UCEC	TRUE	4.56016	95.5992	1.53183	5966.19	0.0306051	0.0386928	5.01971	151.368	1.54745	14806.5	0.0318188
cg00795248	Body	shore	1	197888305	LHX9	-0.231959	0.000371433	DOWN	UCEC	TRUE	-3.22549	0.0397364	0.00255674	0.617574	0.0212075	0.0288225	-4.56134	0.0104481	0.000409144	0.266808	0.0057946
cg07753525	Body	opensea	16	79030857	WWOX	-0.109244	0.000385042	DOWN	UCEC	TRUE	-4.59138	0.0101388	0.000210665	0.48796	0.0201796	0.0278558	-4.46683	0.0114836	0.000230832	0.571298	0.0250382
cg08162892	Body	shore	12	132221187	SFRS8	-0.111912	0.000392965	DOWN	UCEC	TRUE	-4.65768	0.00948844	0.000347901	0.258782	0.00575573	0.0127422	-4.70399	0.00905909	0.000298046	0.27535	0.00692723
cg22160000	Body	island	1	45252019	BEST4	0.241174	0.000409454	UP	UCEC	TRUE	3.57434	35.6712	3.78317	336.341	0.00179491	0.00629112	3.50816	33.3867	3.43858	324.167	0.00248729
cg12503846	3'UTR	opensea	22	39620869	PDGFB	-0.114555	0.000413253	DOWN	UCEC	TRUE	-5.12628	0.00593859	0.000128073	0.275366	0.00882422	0.0160089	-5.48166	0.0041624	7.82e-05	0.221639	0.006874
cg08255187	Body	island	22	39627689	PDGFB	-0.101268	0.000430559	DOWN	UCEC	TRUE	-5.85175	0.00287486	7.14e-05	0.115758	0.00191202	0.00629112	-5.8426	0.00290128	6.94e-05	0.12137	0.00216205
cg13521973	Body	shore	19	38811027	KCNK6	0.14211	0.000468929	UP	UCEC	TRUE	3.57503	35.6957	1.39529	913.199	0.0306684	0.0386928	4.03375	56.4722	2.20644	1445.37	0.0147548
cg13691060	5'UTR	opensea	1	184429288	C1orf21	-0.175893	0.000476935	DOWN	UCEC	TRUE	-2.71933	0.0659188	0.0083055	0.523183	0.0100849	0.0174871	-3.01867	0.0488659	0.0050334	0.474407	0.00924221
cg16001384	5'UTR	shore	8	134306801	NDRG1	-0.184263	0.000483353	DOWN	UCEC	TRUE	-3.01602	0.0489957	0.00337823	0.710602	0.0270814	0.0355696	-3.35916	0.0347646	0.00200349	0.603237	0.0210487
cg00727673	IGR	island	3	53190763		0.164888	0.000502101	UP	UCEC	TRUE	5.75288	315.098	15.1675	6546.01	0.000201846	0.00307474	6.12297	456.217	18.6604	11153.8	0.000173839
cg06170941	Body	island	1	45252291	BEST4	0.209566	0.000516301	UP	UCEC	TRUE	3.82174	45.6835	2.57714	809.804	0.00917864	0.0164004	4.06199	58.09	2.99466	1126.82	0.00725375
cg06770568	TSS200	shore	11	58912163	FAM111A	0.185195	0.00054584	UP	UCEC	TRUE	4.508	90.7405	6.52131	1262.61	0.000791422	0.00419324	4.47817	88.073	6.3746	1216.84	0.000830093
cg22836809	IGR	opensea	11	45727022		-0.101702	0.000549467	DOWN	UCEC	TRUE	-4.53526	0.0107242	0.000218249	0.526956	0.0224678	0.0301858	-5.12714	0.00593348	9.86e-05	0.357101	0.0141855
cg17454509	IGR	opensea	12	46308820		-0.119922	0.000560363	DOWN	UCEC	TRUE	-6.51633	0.00147909	2.87e-05	0.0761899	0.00119494	0.00513008	-7.03018	0.000884771	1.41e-05	0.0554211	0.000867402
cg14776894	TSS200	opensea	11	120973197	TECTA	-0.229568	0.000565481	DOWN	UCEC	TRUE	-4.94618	0.0071105	0.000465606	0.108588	0.00037616	0.00328415	-4.94161	0.00714311	0.00044361	0.11502	0.000491674
cg02786966	IGR	opensea	4	150085703		-0.149681	0.000571136	DOWN	UCEC	TRUE	-3.35877	0.0347781	0.00148505	0.814462	0.0368415	0.0445643	-3.49083	0.0304757	0.000935686	0.992605	0.0495138
cg17080504	TSS200	island	11	86383557	ME3	0.144609	0.00057475	UP	UCEC	TRUE	5.79831	329.743	10.7879	10078.9	0.000890361	0.00440827	6.07558	435.101	12.4528	15202.5	0.000805463
cg00486340	TSS1500	island	4	4860026	MSX1	0.312077	0.000579178	UP	UCEC	TRUE	2.31243	10.099	1.45126	70.2767	0.0194795	0.0273179	2.26827	9.66264	1.36963	68.1694	0.0228756
cg26696995	Body	island	3	13895992	WNT7A	-0.146284	0.000584573	DOWN	UCEC	TRUE	-3.93316	0.0195817	0.000676672	0.56666	0.0219761	0.0296383	-3.78047	0.0228121	0.000732977	0.709968	0.0311428
cg26822161	IGR	shelf	16	89772612		0.101628	0.000589599	UP	UCEC	TRUE	7.74867	2318.5	26.4392	203313	0.000687139	0.00389969	9.2923	10854.2	37.3708	3.15254e+06	0.00132139
cg03908688	Body	shore	20	742683	C20orf54	-0.11499	0.000599993	DOWN	UCEC	TRUE	-6.921	0.000986842	6.62e-06	0.14719	0.00672249	0.0139195	-6.72666	0.00119853	7.15e-06	0.200992	0.0100556
cg00481639	IGR	opensea	2	16514107		-0.168659	0.000634587	DOWN	UCEC	TRUE	-3.85232	0.0212304	0.00150415	0.299656	0.00434148	0.0106867	-3.84145	0.0214625	0.00149318	0.308496	0.0047317
cg12552261	Body	shelf	5	112820674	MCC	-0.123956	0.000637674	DOWN	UCEC	TRUE	-4.33303	0.0131277	0.000476631	0.361572	0.0104282	0.017733	-4.33021	0.0131648	0.000464591	0.373042	0.0111525
cg08032088	Body	island	1	22974053	C1QC	-0.124456	0.000643847	DOWN	UCEC	TRUE	-4.03442	0.0176959	0.000637263	0.491389	0.0173631	0.0254659	-4.09649	0.016631	0.000619296	0.446618	0.0146835
cg24914244	TSS1500	opensea	6	107078674	RTN4IP1	-0.242271	0.000649076	DOWN	UCEC	TRUE	-1.89082	0.150948	0.0245958	0.926389	0.0410959	0.0487063	-2.25412	0.104965	0.0134172	0.821168	0.0317385
cg20098468	IGR	opensea	8	37009777		-0.22311	0.000651465	DOWN	UCEC	TRUE	-2.75369	0.0636922	0.0068652	0.590908	0.0153992	0.0237498	-2.6756	0.0688655	0.00749101	0.633086	0.0180862
cg18045556	Body	island	22	39627786	PDGFB	-0.134725	0.000660651	DOWN	UCEC	TRUE	-4.01101	0.0181151	0.00108304	0.302995	0.00525876	0.012045	-4.04663	0.0174812	0.00102195	0.299029	0.00521785
cg08840152	IGR	opensea	7	19135149		-0.150485	0.000678205	DOWN	UCEC	TRUE	-3.34038	0.0354234	0.00218534	0.574196	0.0187576	0.0268402	-3.42791	0.0324546	0.00189088	0.557043	0.0181096
cg18529246	IGR	shore	5	154027481		0.167283	0.000684683	UP	UCEC	TRUE	4.64382	103.941	1.97287	5476.14	0.0216814	0.0293533	4.49989	90.0071	1.53007	5294.71	0.0304222
cg12647496	5'UTR	opensea	1	115829856	NGF	-0.265658	0.000703922	DOWN	UCEC	TRUE	-2.87855	0.0562162	0.0106584	0.296505	0.000691655	0.00389969	-3.1928	0.0410569	0.00693734	0.242985	0.000432405
cg24655566	TSS200	opensea	20	31669279	C20orf186	-0.135638	0.000717228	DOWN	UCEC	TRUE	-7.12887	0.000801621	2.09e-05	0.0307547	0.000127616	0.00273866	-7.84754	0.000390712	7.69e-06	0.0198514	9.02e-05
cg17892159	TSS1500	opensea	2	42274610	PKDCC	0.109483	0.000732509	UP	UCEC	TRUE	5.53109	252.418	10.0968	6310.44	0.000757521	0.00410227	5.4773	239.2	9.44197	6059.82	0.000895575
cg17207337	IGR	island	4	3773952		-0.228303	0.000735089	DOWN	UCEC	TRUE	-3.3871	0.0338066	0.00265271	0.430839	0.00909655	0.0163367	-3.31578	0.0363058	0.00289917	0.454652	0.0101352
cg13452522	IGR	opensea	10	92837362		0.1097	0.000743572	UP	UCEC	TRUE	5.98626	397.925	5.13001	30866.3	0.00700739	0.0142578	5.96365	389.029	5.50773	27478.4	0.0060437
cg09074450	IGR	shore	16	1198900		-0.219559	0.000778208	DOWN	UCEC	TRUE	-2.68929	0.0679295	0.00628643	0.734028	0.026788	0.0353161	-2.74336	0.0643535	0.00551585	0.750814	0.0286255
cg24238205	TSS200	shore	11	58912174	FAM111A	0.145948	0.000779528	UP	UCEC	TRUE	5.21299	183.643	7.66097	4402.16	0.00129918	0.00523934	5.22526	185.91	7.72119	4476.3	0.00128534
cg18469624	Body	shore	10	53459998	PRKG1	0.105534	0.000780245	UP	UCEC	TRUE	5.90793	367.943	10.0289	13499.1	0.00130768	0.00523934	7.05223	1155.43	17.3617	76895.1	0.000992743
cg25128453	IGR	opensea	11	125017334		-0.225906	0.000787281	DOWN	UCEC	TRUE	-2.65912	0.0700099	0.00796963	0.615009	0.0164657	0.0247913	-2.73277	0.0650387	0.00704149	0.600729	0.0159857
cg11908041	Body	opensea	6	13194027	PHACTR1	-0.111302	0.000788333	DOWN	UCEC	TRUE	-3.13217	0.043623	0.00249423	0.762946	0.0319304	0.0399982	-3.20215	0.0406747	0.00227792	0.726292	0.0294487
cg22523078	IGR	shore	15	74417907		-0.123882	0.000799133	DOWN	UCEC	TRUE	-5.42737	0.00439463	0.000142244	0.135772	0.00193023	0.00629112	-5.64075	0.0035502	0.000100753	0.125098	0.00191116
cg06975067	IGR	island	13	20692525		0.152226	0.000824202	UP	UCEC	TRUE	5.2081	182.746	7.86792	4244.61	0.00117298	0.00513008	6.0917	442.173	12.7494	15335.4	0.000760374
cg04986336	TSS1500	opensea	11	67418358	ACY3	0.10676	0.000856067	UP	UCEC	TRUE	9.61243	14949.5	80.3593	2.78109e+06	0.000312022	0.00313805	10.6728	43164.4	153.243	1.21582e+07	0.000208557
cg25067153	TSS200	shore	11	58912240	FAM111A	0.167866	0.000858319	UP	UCEC	TRUE	4.65934	105.566	6.36249	1751.54	0.0011495	0.00513008	4.64208	103.76	6.25601	1720.92	0.00119731
cg03458099	IGR	shelf	2	223532694		-0.117789	0.000860165	DOWN	UCEC	TRUE	-5.69793	0.00335289	0.000128461	0.0875123	0.000617899	0.00389969	-6.82132	0.00109028	2.26e-05	0.0525061	0.000559227
cg08980578	Body	shore	19	38811036	KCNK6	0.127542	0.000887121	UP	UCEC	TRUE	4.35697	78.0205	2.18425	2786.86	0.0169308	0.0250556	5.04339	154.994	3.73142	6438.07	0.00798946
cg20594961	IGR	island	4	3773933		-0.178133	0.000893281	DOWN	UCEC	TRUE	-4.70208	0.00907639	0.000214774	0.383569	0.0138313	0.0220299	-4.88711	0.00754322	0.000183411	0.310233	0.00996093
cg06175981	Body	island	2	220387980	ACCN4	0.24724	0.000897466	UP	UCEC	TRUE	3.13432	22.9729	2.09002	252.511	0.0103862	0.017733	3.08115	21.7834	1.77028	268.046	0.0161307
cg13038422	Body	shore	12	1973367	CACNA2D4	-0.242438	0.000907575	DOWN	UCEC	TRUE	-3.17551	0.041773	0.00469455	0.371703	0.00440844	0.0107365	-3.33447	0.0356336	0.00372863	0.340542	0.00378784
cg13917662	3'UTR	island	13	100548513	CLYBL	0.294709	0.000948376	UP	UCEC	TRUE	2.10195	8.18211	1.56961	42.6519	0.0125914	0.0204248	2.0369	7.6668	1.39897	42.0165	0.0189365
cg23300467	Body	opensea	14	34180602	NPAS3	-0.162359	0.00096615	DOWN	UCEC	TRUE	-3.28248	0.0375349	0.00316212	0.445546	0.0093106	0.0165522	-3.34075	0.0354105	0.00286942	0.436987	0.00916983
cg05027594	Body	shore	4	16225910	TAPT1	-0.239418	0.000970022	DOWN	UCEC	TRUE	-3.35418	0.034938	0.00340221	0.358785	0.00476477	0.0114095	-3.41697	0.0328117	0.00299177	0.359857	0.00516769
cg23565384	IGR	shelf	8	146274733		-0.122962	0.000977537	DOWN	UCEC	TRUE	-4.79024	0.00831042	0.00017193	0.401694	0.0154819	0.0237498	-4.69733	0.0091196	0.000184514	0.450737	0.0182558
cg03078486	IGR	island	6	31148474		-0.135136	0.000984084	DOWN	UCEC	TRUE	-2.67049	0.0692185	0.00537192	0.891897	0.0405906	0.0485381	-3.01515	0.0490384	0.00320923	0.749329	0.0302041
cg06070002	5'UTR	shore	1	45986120	PRDX1	-0.296373	0.000990097	DOWN	UCEC	TRUE	-2.34106	0.0962259	0.0153409	0.603579	0.0124587	0.0203975	-2.41807	0.0890932	0.014099	0.56299	0.0101486
cg04885832	TSS1500	island	5	176560265	NSD1	0.18877	0.000990293	UP	UCEC	TRUE	2.54631	12.7599	1.1819	137.756	0.035937	0.0439229	2.67716	14.5437	1.21007	174.799	0.0348354
cg08151596	IGR	shore	3	131246097		0.194144	0.000994936	UP	UCEC	TRUE	3.83228	46.1679	2.7176	784.323	0.00800789	0.0152781	3.75097	42.5622	2.38887	758.327	0.0106934
cg21377489	IGR	island	10	102985196		0.109322	0.000996754	UP	UCEC	TRUE	4.09717	60.1696	2.99393	1209.24	0.00744514	0.0145661	4.06784	58.4308	2.5231	1353.16	0.0111739
