# Supplementary material for: Systematic Investigation of DNA Methylation Associated With Platinum Chemotherapy Resistance Across 13 Cancer Types
Source: Front Pharmacol. 2021 Apr 29;12:616529. doi: 10.3389/fphar.2021.616529 (PMC8117351; doi:10.3389/fphar.2021.616529)
Supplement: Supplementary file 8 [file Table1.XLSX]

## Sheet: Table1
Table1: Information of patients treated with platinum-based chemotherapy. The patients’ information with barcode, group information, drug name, drug response, therapy type, and cancer type.
Sample	Group	Drug_name	Drug_response	Therapy_type	Cancer
TCGA-ZF-AA4V	CR	Cisplatin	Complete Response	Chemotherapy	BLCA
TCGA-FJ-A3Z7	CR	Cisplatin	Complete Response	Chemotherapy	BLCA
TCGA-FD-A3B4	CR	cisplatin	Complete Response	Chemotherapy	BLCA
TCGA-YC-A89H	CR	cisplatin	Complete Response	Chemotherapy	BLCA
TCGA-SY-A9G5	CR	cisplatin	Complete Response	Chemotherapy	BLCA
TCGA-XF-AAN3	CR	Cisplatin	Complete Response	Chemotherapy	BLCA
TCGA-DK-AA6U	CR	Cisplatin	Complete Response	Chemotherapy	BLCA
TCGA-FD-A43S	CR	cisplatin	Complete Response	Chemotherapy	BLCA
TCGA-XF-A9SZ	CR	Cisplatin	Complete Response	Chemotherapy	BLCA
TCGA-FJ-A3Z9	CR	Cisplatin	Complete Response	Chemotherapy	BLCA
TCGA-XF-AAMY	CR	Carboplatin	Complete Response	Chemotherapy	BLCA
TCGA-ZF-AA51	CR	Cisplatin	Complete Response	Chemotherapy	BLCA
TCGA-DK-A6B6	CR	Cisplatin	Complete Response	Chemotherapy	BLCA
TCGA-XF-AAMR	CR	Cisplatin	Complete Response	Chemotherapy	BLCA
TCGA-LT-A5Z6	CR	Cisplatin	Complete Response	Chemotherapy	BLCA
TCGA-FD-A43U	CR	cisplatin	Complete Response	Chemotherapy	BLCA
TCGA-XF-AAMG	CR	Cisplatin	Complete Response	Chemotherapy	BLCA
TCGA-UY-A8OB	CR	Cisplatin	Complete Response	Chemotherapy	BLCA
TCGA-XF-A9T5	CR	Cisplatin	Complete Response	Chemotherapy	BLCA
TCGA-XF-AAMJ	CR	platinum	Complete Response	Chemotherapy	BLCA
TCGA-DK-A3WY	CR	Cisplatin	Complete Response	Chemotherapy	BLCA
TCGA-FD-A5C1	CR	Cisplatin	Complete Response	Chemotherapy	BLCA
TCGA-XF-AAN5	CR	Cisplatin	Complete Response	Chemotherapy	BLCA
TCGA-ZF-AA53	CR	Cisplatin	Complete Response	Chemotherapy	BLCA
TCGA-ZF-AA58	CR	Cisplatin	Complete Response	Chemotherapy	BLCA
TCGA-CU-A3YL	CR	Cisplatin	Complete Response	Chemotherapy	BLCA
TCGA-DK-AA6T	CR	Carboplatin	Complete Response	Chemotherapy	BLCA
TCGA-BT-A42E	CR	Carboplatin	Complete Response	Chemotherapy	BLCA
TCGA-BT-A2LA	CR	Carboplatin	Complete Response	Chemotherapy	BLCA
TCGA-FD-A5BS	CR	Cisplatin	Complete Response	Chemotherapy	BLCA
TCGA-DK-AA76	CR	Cisplatin	Complete Response	Chemotherapy	BLCA
TCGA-DK-A6B5	CR	Cisplatin	Complete Response	Chemotherapy	BLCA
TCGA-GC-A3YS	CR	Cisplatin;Carboplatin	Complete Response	Chemotherapy	BLCA
TCGA-DK-A3WW	CR	Cisplatin	Complete Response	Chemotherapy	BLCA
TCGA-E5-A2PC	CR	Cisplatin	Complete Response	Chemotherapy	BLCA
TCGA-G2-AA3D	CR	cisplatin	Complete Response	Chemotherapy	BLCA
TCGA-DK-A1AC	CR	Cisplatin	Complete Response	Chemotherapy	BLCA
TCGA-DK-A3WX	PR	Cisplatin	Clinical Progressive Disease	Chemotherapy	BLCA
TCGA-UY-A78L	PR	Cisplatnin	Clinical Progressive Disease	Chemotherapy	BLCA
TCGA-G2-AA3C	PR	cisplatin	Clinical Progressive Disease	Chemotherapy	BLCA
TCGA-ZF-AA5H	PR	Cisplatin	Clinical Progressive Disease	Chemotherapy	BLCA
TCGA-XF-A9SY	PR	Carboplatin	Clinical Progressive Disease	Chemotherapy	BLCA
TCGA-XF-A9SX	PR	Platinum	Clinical Progressive Disease	Chemotherapy	BLCA
TCGA-BT-A20N	PR	Cisplatin	Clinical Progressive Disease	Chemotherapy	BLCA
TCGA-XF-A9SU	PR	Cisplatin	Clinical Progressive Disease	Chemotherapy	BLCA
TCGA-GV-A40E	PR	Cisplatin	Clinical Progressive Disease	Chemotherapy	BLCA
TCGA-FD-A3SO	PR	cisplatin	Clinical Progressive Disease	Chemotherapy	BLCA
TCGA-GU-A42R	PR	Carboplatin	Clinical Progressive Disease	Chemotherapy	BLCA
TCGA-XF-AAMF	PR	Carboplatin	Clinical Progressive Disease	Chemotherapy	BLCA
TCGA-K4-A83P	PR	carboplatinum	Clinical Progressive Disease	Chemotherapy	BLCA
TCGA-CF-A47T	PR	Carboplatin	Clinical Progressive Disease	Chemotherapy	BLCA
TCGA-BT-A2LD	PR	Carboplatin	Clinical Progressive Disease	Chemotherapy	BLCA
TCGA-DK-A3IU	PR	Carboplatin	Clinical Progressive Disease	Chemotherapy	BLCA
TCGA-DK-A3IV	PR	Cisplatin	Clinical Progressive Disease	Chemotherapy	BLCA
TCGA-GV-A3QH	PR	CDDP	Clinical Progressive Disease	Chemotherapy	BLCA
TCGA-FD-A62S	PR	Carboplatin	Clinical Progressive Disease	Chemotherapy	BLCA
TCGA-DK-AA6S	PR	Cisplatin	Clinical Progressive Disease	Chemotherapy	BLCA
TCGA-BT-A42B	PR	Cisplatin	Clinical Progressive Disease	Chemotherapy	BLCA
TCGA-XF-A9SV	PR	Cisplatin	Clinical Progressive Disease	Chemotherapy	BLCA
TCGA-G2-A3IB	PR	Cisplatin	Clinical Progressive Disease	Chemotherapy	BLCA
TCGA-BT-A20T	PR	Cisplatin;Oxaliplatin;Cisplatin	Clinical Progressive Disease	Chemotherapy	BLCA
TCGA-FJ-A871	PR	Cisplatin	Clinical Progressive Disease	Chemotherapy	BLCA
TCGA-XF-AAME	PR	Carboplatin;Cisplatin	Clinical Progressive Disease	Chemotherapy	BLCA
TCGA-DK-A1A7	PR	Cisplatin	Stable Disease	Chemotherapy	BLCA
TCGA-KQ-A41P	PR	Carboplatin	Partial Response	Chemotherapy	BLCA
TCGA-DK-AA6M	PR	Cisplatin	Partial Response	Chemotherapy	BLCA
TCGA-K4-AAQO	PR	cisplatin	Partial Response	Chemotherapy	BLCA
TCGA-GV-A3JW	PR	Carboplatin	Partial Response	Chemotherapy	BLCA
TCGA-XF-A9T4	PR	Cisplatin	Partial Response	Chemotherapy	BLCA
TCGA-XF-AAN7	PR	Cisplatin	Partial Response	Chemotherapy	BLCA
TCGA-C4-A0EZ	PR	Carboplatin	Partial Response	Chemotherapy	BLCA
TCGA-G2-A3IE	PR	Cisplatin	Clinical Progressive Disease	Chemotherapy	BLCA
TCGA-G2-A2EF	PR	Cisplatin	Partial Response	Chemotherapy	BLCA
TCGA-G2-AA3F	PR	cisplatin	Partial Response	Chemotherapy	BLCA
TCGA-G2-A2EC	PR	Cisplatin	Partial Response	Chemotherapy	BLCA
TCGA-DK-AA6P	PR	Cisplatin	Stable Disease	Chemotherapy	BLCA
TCGA-GV-A3QF	PR	Carboplatin	Stable Disease	Chemotherapy	BLCA
TCGA-FD-A3SQ	PR	cisplatin	Stable Disease	Chemotherapy	BLCA
TCGA-G2-A2EK	PR	Cisplatin	Stable Disease	Chemotherapy	BLCA
TCGA-G2-A2EJ	PR	Cisplatin	Stable Disease	Chemotherapy	BLCA
TCGA-FD-A3SJ	PR	carboplatin;cisplatin	Stable Disease	Chemotherapy	BLCA
TCGA-VS-A9UU	CR	Cisplatin	Complete Response	Chemotherapy	CESC
TCGA-IR-A3LH	CR	Cisplatin	Complete Response	Chemotherapy	CESC
TCGA-VS-A9UH	CR	Cisplatin	Complete Response	Chemotherapy	CESC
TCGA-VS-A9UR	CR	Cisplatin	Complete Response	Chemotherapy	CESC
TCGA-MA-AA3W	CR	Cisplatin	Complete Response	Chemotherapy	CESC
TCGA-VS-A94W	CR	Cisplatin	Complete Response	Chemotherapy	CESC
TCGA-FU-A23L	CR	Cisplatin	Complete Response	Chemotherapy	CESC
TCGA-HM-A4S6	CR	Cisplatin	Complete Response	Chemotherapy	CESC
TCGA-MY-A5BF	CR	Cisplatin	Complete Response	Chemotherapy	CESC
TCGA-VS-A8QF	CR	Cisplatin	Complete Response	Chemotherapy	CESC
TCGA-VS-A9UD	CR	Cisplatin	Complete Response	Chemotherapy	CESC
TCGA-Q1-A73O	CR	Cisplatin	Complete Response	Chemotherapy	CESC
TCGA-IR-A3LC	CR	Cisplatin	Complete Response	Chemotherapy	CESC
TCGA-VS-A8EL	CR	Cisplatin	Complete Response	Chemotherapy	CESC
TCGA-FU-A3HZ	CR	Cisplatin	Complete Response	Chemotherapy	CESC
TCGA-HG-A9SC	CR	cisplatin	Complete Response	Chemotherapy	CESC
TCGA-DS-A7WH	CR	Cisplatin	Complete Response	Chemotherapy	CESC
TCGA-VS-A9UA	CR	Cisplatin	Complete Response	Chemotherapy	CESC
TCGA-VS-A9V0	CR	Cisplatin	Complete Response	Chemotherapy	CESC
TCGA-2W-A8YY	CR	Cisplatin	Complete Response	Chemotherapy	CESC
TCGA-VS-A9U5	CR	Cisplatin	Complete Response	Chemotherapy	CESC
TCGA-VS-A9UB	CR	Cisplatin	Complete Response	Chemotherapy	CESC
TCGA-VS-A8EH	CR	Cisplatin	Complete Response	Chemotherapy	CESC
TCGA-IR-A3LL	CR	Cisplatin	Complete Response	Chemotherapy	CESC
TCGA-VS-A9UO	CR	Cisplatin	Complete Response	Chemotherapy	CESC
TCGA-MY-A913	CR	Cisplatin	Complete Response	Chemotherapy	CESC
TCGA-VS-A94Z	CR	Cisplatin	Complete Response	Chemotherapy	CESC
TCGA-VS-A954	CR	Cisplatin	Complete Response	Chemotherapy	CESC
TCGA-VS-A9UP	CR	Cisplatin	Complete Response	Chemotherapy	CESC
TCGA-MA-AA3X	CR	Cisplatin	Complete Response	Chemotherapy	CESC
TCGA-EX-A3L1	CR	Cisplatin	Complete Response	Chemotherapy	CESC
TCGA-EA-A3QD	CR	Cisplatin	Complete Response	Chemotherapy	CESC
TCGA-VS-A9V3	CR	Cisplatin	Complete Response	Chemotherapy	CESC
TCGA-EK-A2H0	CR	Cisplatin	Complete Response	Chemotherapy	CESC
TCGA-VS-A9U7	CR	Cisplatin	Complete Response	Chemotherapy	CESC
TCGA-C5-A1BQ	CR	Cisplatin	Complete Response	Chemotherapy	CESC
TCGA-FU-A3HY	CR	Cisplatin	Complete Response	Chemotherapy	CESC
TCGA-MY-A5BD	CR	Cisplatin	Complete Response	Chemotherapy	CESC
TCGA-VS-A958	CR	Cisplatin	Complete Response	Chemotherapy	CESC
TCGA-VS-A957	CR	Cisplatin	Complete Response	Chemotherapy	CESC
TCGA-VS-A8EI	CR	Cisplatin	Complete Response	Chemotherapy	CESC
TCGA-IR-A3L7	CR	Cisplatin	Complete Response	Chemotherapy	CESC
TCGA-DS-A7WI	CR	Cisplatin	Complete Response	Chemotherapy	CESC
TCGA-DS-A5RQ	CR	Cisplatin	Complete Response	Chemotherapy	CESC
TCGA-FU-A40J	CR	Carboplatin	Complete Response	Chemotherapy	CESC
TCGA-EA-A43B	CR	Cisplatin	Complete Response	Chemotherapy	CESC
TCGA-IR-A3LA	CR	Cisplatin	Complete Response	Chemotherapy	CESC
TCGA-VS-A8EC	CR	Carboplatin	Complete Response	Chemotherapy	CESC
TCGA-LP-A4AU	CR	Cisplatin	Complete Response	Chemotherapy	CESC
TCGA-FU-A3WB	CR	Cisplatin	Complete Response	Chemotherapy	CESC
TCGA-EA-A4BA	CR	Carboplatin	Complete Response	Chemotherapy	CESC
TCGA-VS-A9UM	CR	Cisplatin;Cisplatin	Complete Response	Chemotherapy	CESC
TCGA-IR-A3LI	CR	Cisplatin	Complete Response	Chemotherapy	CESC
TCGA-VS-A94Y	PR	Cisplatin	Clinical Progressive Disease	Chemotherapy	CESC
TCGA-VS-AA62	PR	Cisplatin	Clinical Progressive Disease	Chemotherapy	CESC
TCGA-VS-A9V5	PR	Carboplatin	Clinical Progressive Disease	Chemotherapy	CESC
TCGA-VS-A9V1	PR	Cisplatin	Clinical Progressive Disease	Chemotherapy	CESC
TCGA-VS-A9UY	PR	Cisplatin	Clinical Progressive Disease	Chemotherapy	CESC
TCGA-UC-A7PG	PR	cisplatin	Clinical Progressive Disease	Chemotherapy	CESC
TCGA-JW-A5VH	PR	carboplatinum	Clinical Progressive Disease	Chemotherapy	CESC
TCGA-VS-A8QM	PR	Cisplatin	Clinical Progressive Disease	Chemotherapy	CESC
TCGA-VS-A8EJ	PR	Cisplatin	Clinical Progressive Disease	Chemotherapy	CESC
TCGA-DS-A7WF	PR	Cisplatin	Partial Response	Chemotherapy	CESC
TCGA-VS-A94X	PR	Cisplatin	Partial Response	Chemotherapy	CESC
TCGA-Q1-A5R3	PR	Cisplatin	Partial Response	Chemotherapy	CESC
TCGA-Q1-A5R2	PR	Cisplatin	Partial Response	Chemotherapy	CESC
TCGA-VS-A8EK	PR	Cisplatin	Partial Response	Chemotherapy	CESC
TCGA-HG-A2PA	PR	Carboplatin	Partial Response	Chemotherapy	CESC
TCGA-VS-A9UC	PR	Cisplatin	Stable Disease	Chemotherapy	CESC
TCGA-VS-A9U6	PR	Cisplatin	Stable Disease	Chemotherapy	CESC
TCGA-EA-A44S	PR	Carboplatin	Stable Disease	Chemotherapy	CESC
TCGA-D5-6533	CR	Oxaliplatin	Complete Response	Chemotherapy	COAD
TCGA-QG-A5YW	CR	oxaliplatin	Complete Response	Chemotherapy	COAD
TCGA-CA-5255	CR	oxaliplatin	Complete Response	Chemotherapy	COAD
TCGA-NH-A50V	CR	oxaliplatin	Complete Response	Chemotherapy	COAD
TCGA-CA-5256	CR	oxaliplatin	Complete Response	Chemotherapy	COAD
TCGA-AY-A8YK	CR	Oxaliplatin	Complete Response	Chemotherapy	COAD
TCGA-CA-5796	CR	oxaliplatin	Complete Response	Chemotherapy	COAD
TCGA-CA-6715	CR	oxaliplatin	Complete Response	Chemotherapy	COAD
TCGA-SS-A7HO	CR	Oxaliplatin	Complete Response	Chemotherapy	COAD
TCGA-CA-6717	CR	oxaliplatin	Complete Response	Chemotherapy	COAD
TCGA-CA-5254	CR	oxaliplatin	Complete Response	Chemotherapy	COAD
TCGA-CA-6716	CR	oxaliplatin	Complete Response	Chemotherapy	COAD
TCGA-A6-A5ZU	CR	Oxaliplatin	Complete Response	Chemotherapy	COAD
TCGA-A6-A56B	CR	Oxaliplatin	Complete Response	Chemotherapy	COAD
TCGA-AD-6965	CR	Oxaliplatin	Complete Response	Chemotherapy	COAD
TCGA-CK-4950	CR	Oxaliplatin	Complete Response	Chemotherapy	COAD
TCGA-A6-A565	PR	Oxaliplatin	Clinical Progressive Disease	Chemotherapy	COAD
TCGA-NH-A6GB	PR	oxaliplatin	Clinical Progressive Disease	Chemotherapy	COAD
TCGA-A6-A566	PR	Oxaliplatin	Clinical Progressive Disease	Chemotherapy	COAD
TCGA-NH-A6GA	PR	oxaliplatin	Clinical Progressive Disease	Chemotherapy	COAD
TCGA-A6-6652	PR	Oxaliplatin	Stable Disease	Chemotherapy	COAD
TCGA-CM-4748	PR	Oxaliplatin	Stable Disease	Chemotherapy	COAD
TCGA-NH-A50U	PR	oxaliplatin	Clinical Progressive Disease	Chemotherapy	COAD
TCGA-NH-A8F7	PR	OXALIPLATIN	Partial Response	Chemotherapy	COAD
TCGA-AA-3494	PR	Oxaliplatin	Partial Response	Chemotherapy	COAD
TCGA-LN-A7HY	CR	Cisplatin	Complete Response	Chemotherapy	ESCA
TCGA-LN-A49W	CR	Cisplatin	Complete Response	Chemotherapy	ESCA
TCGA-LN-A49R	CR	Cisplatin	Complete Response	Chemotherapy	ESCA
TCGA-LN-A4A2	CR	Cisplatin	Complete Response	Chemotherapy	ESCA
TCGA-IG-A3I8	CR	Cisplatin	Complete Response	Chemotherapy	ESCA
TCGA-LN-A49U	CR	Cisplatin	Complete Response	Chemotherapy	ESCA
TCGA-LN-A7HZ	CR	Cisplatin	Complete Response	Chemotherapy	ESCA
TCGA-LN-A8HZ	CR	Cisplatin	Complete Response	Chemotherapy	ESCA
TCGA-LN-A49V	CR	Cisplatin	Complete Response	Chemotherapy	ESCA
TCGA-VR-A8ER	CR	Cisplatin	Complete Response	Chemotherapy	ESCA
TCGA-IG-A7DP	CR	Carboplatin	Complete Response	Chemotherapy	ESCA
TCGA-LN-A4MQ	CR	Cisplatin	Complete Response	Chemotherapy	ESCA
TCGA-LN-A4MR	CR	Cisplatin	Complete Response	Chemotherapy	ESCA
TCGA-LN-A5U7	CR	oxaliplatin	Complete Response	Chemotherapy	ESCA
TCGA-LN-A4A8	CR	oxaliplatin;Cisplatin	Complete Response	Chemotherapy	ESCA
TCGA-JY-A6FA	CR	Cisplatin	Complete Response	Chemotherapy	ESCA
TCGA-V5-A7RC	PR	carboplatin	Clinical Progressive Disease	Chemotherapy	ESCA
TCGA-R6-A8W5	PR	Oxaliplatin	Clinical Progressive Disease	Chemotherapy	ESCA
TCGA-LN-A4A1	PR	Cisplatin	Clinical Progressive Disease	Chemotherapy	ESCA
TCGA-LN-A4A3	PR	Cisplatin	Clinical Progressive Disease	Chemotherapy	ESCA
TCGA-L5-A88W	PR	carboplatin	Clinical Progressive Disease	Chemotherapy	ESCA
TCGA-V5-AASV	PR	carboplatin	Partial Response	Chemotherapy	ESCA
TCGA-V5-A7RE	PR	carboplatin	Partial Response	Chemotherapy	ESCA
TCGA-L7-A56G	PR	Cisplatin	Stable Disease	Chemotherapy	ESCA
TCGA-BA-A6DJ	CR	Cisplatin	Complete Response	Chemotherapy	HNSC
TCGA-BB-7866	CR	cisplatin	Complete Response	Chemotherapy	HNSC
TCGA-CN-A6V3	CR	cisplatin	Complete Response	Chemotherapy	HNSC
TCGA-BB-7864	CR	Cisplatin	Complete Response	Chemotherapy	HNSC
TCGA-P3-A6T2	CR	Cisplatin	Complete Response	Chemotherapy	HNSC
TCGA-IQ-A61J	CR	Cisplatin	Complete Response	Chemotherapy	HNSC
TCGA-BA-A4IH	CR	Cisplatin	Complete Response	Chemotherapy	HNSC
TCGA-CN-A49A	CR	carboplatin	Complete Response	Chemotherapy	HNSC
TCGA-BA-A4IF	CR	Cisplatin	Complete Response	Chemotherapy	HNSC
TCGA-CN-A6V7	CR	cisplatin	Complete Response	Chemotherapy	HNSC
TCGA-CN-A6UY	CR	carboplatin	Complete Response	Chemotherapy	HNSC
TCGA-BA-A6DA	CR	Cisplatin	Complete Response	Chemotherapy	HNSC
TCGA-TN-A7HL	CR	Cisplatin	Complete Response	Chemotherapy	HNSC
TCGA-BB-7872	CR	Cisplatin	Complete Response	Chemotherapy	HNSC
TCGA-UF-A7JC	CR	Cisplatin	Complete Response	Chemotherapy	HNSC
TCGA-UF-A7JT	CR	Cisplatin	Complete Response	Chemotherapy	HNSC
TCGA-MZ-A5BI	CR	Cisplatin	Complete Response	Chemotherapy	HNSC
TCGA-P3-A6T3	CR	Cisplatin	Complete Response	Chemotherapy	HNSC
TCGA-BA-A6DI	CR	Cisplatin	Complete Response	Chemotherapy	HNSC
TCGA-DQ-7595	CR	cisplatin	Complete Response	Chemotherapy	HNSC
TCGA-UF-A7JK	CR	Cisplatin	Complete Response	Chemotherapy	HNSC
TCGA-HD-8314	CR	Cisplatin	Complete Response	Chemotherapy	HNSC
TCGA-UF-A7JF	CR	Cisplatin	Complete Response	Chemotherapy	HNSC
TCGA-CN-A63T	CR	CISPLATIN	Complete Response	Chemotherapy	HNSC
TCGA-P3-A6SW	CR	Cisplatin	Complete Response	Chemotherapy	HNSC
TCGA-KU-A6H7	CR	Cisplatin	Complete Response	Chemotherapy	HNSC
TCGA-CN-A6V6	CR	cisplatin	Complete Response	Chemotherapy	HNSC
TCGA-UF-A7JJ	CR	Cisplatin	Complete Response	Chemotherapy	HNSC
TCGA-BB-A5HY	CR	Cisplatin	Complete Response	Chemotherapy	HNSC
TCGA-IQ-A61O	CR	Cisplatin	Complete Response	Chemotherapy	HNSC
TCGA-P3-A6T7	CR	Cisplatin	Complete Response	Chemotherapy	HNSC
TCGA-T2-A6X0	CR	cisplatin	Complete Response	Chemotherapy	HNSC
TCGA-CN-A641	CR	cisplatin	Complete Response	Chemotherapy	HNSC
TCGA-F7-A50J	CR	Cisplatin	Complete Response	Chemotherapy	HNSC
TCGA-TN-A7HJ	CR	Cisplatin	Complete Response	Chemotherapy	HNSC
TCGA-BB-A5HU	CR	Cisplatin	Complete Response	Chemotherapy	HNSC
TCGA-BA-A6D8	CR	Cisplatin	Complete Response	Chemotherapy	HNSC
TCGA-IQ-A61E	CR	Cisplatin	Complete Response	Chemotherapy	HNSC
TCGA-P3-A6T8	CR	Cisplatin	Complete Response	Chemotherapy	HNSC
TCGA-CR-5247	CR	Carboplatin	Complete Response	Chemotherapy	HNSC
TCGA-QK-A6IF	CR	Carboplatin	Complete Response	Chemotherapy	HNSC
TCGA-DQ-7593	CR	carboplatin	Complete Response	Chemotherapy	HNSC
TCGA-QK-A8Z7	CR	Carboplatin	Complete Response	Chemotherapy	HNSC
TCGA-P3-A5Q6	CR	Cisplatin	Complete Response	Chemotherapy	HNSC
TCGA-CR-6493	CR	Carboplatin	Complete Response	Chemotherapy	HNSC
TCGA-DQ-7594	CR	carboplatin	Complete Response	Chemotherapy	HNSC
TCGA-DQ-7590	CR	carboplatin	Complete Response	Chemotherapy	HNSC
TCGA-CR-7393	CR	Carboplatin	Complete Response	Chemotherapy	HNSC
TCGA-CR-7397	CR	Carboplatin	Complete Response	Chemotherapy	HNSC
TCGA-CR-6491	CR	Carboplatin	Complete Response	Chemotherapy	HNSC
TCGA-CR-7389	CR	Carboplatin	Complete Response	Chemotherapy	HNSC
TCGA-CN-A63W	CR	cisplatin;carboplatin	Complete Response	Chemotherapy	HNSC
TCGA-H7-A6C4	CR	Cisplatin;Carboplatin	Complete Response	Chemotherapy	HNSC
TCGA-BA-A6DL	CR	Carboplatin	Complete Response	Chemotherapy	HNSC
TCGA-HL-7533	CR	cisplatin	Complete Response	Chemotherapy	HNSC
TCGA-QK-A8Z9	CR	Carboplatin	Complete Response	Chemotherapy	HNSC
TCGA-MZ-A7D7	CR	Cisplatin	Complete Response	Chemotherapy	HNSC
TCGA-DQ-7596	CR	carboplatin	Complete Response	Chemotherapy	HNSC
TCGA-CR-7404	CR	Carboplatin	Complete Response	Chemotherapy	HNSC
TCGA-CN-6998	PR	cisplatin	Clinical Progressive Disease	Chemotherapy	HNSC
TCGA-BA-A6DD	PR	Cisplatin	Clinical Progressive Disease	Chemotherapy	HNSC
TCGA-IQ-A61G	PR	Cisplatin	Clinical Progressive Disease	Chemotherapy	HNSC
TCGA-QK-A6IG	PR	Carboplatin	Clinical Progressive Disease	Chemotherapy	HNSC
TCGA-T2-A6WX	PR	carboplatin	Clinical Progressive Disease	Chemotherapy	HNSC
TCGA-QK-A6IH	PR	Carboplatin	Clinical Progressive Disease	Chemotherapy	HNSC
TCGA-CQ-A4CH	PR	cisplatin	Partial Response	Chemotherapy	HNSC
TCGA-D6-A6EK	PR	cisplatin	Partial Response	Chemotherapy	HNSC
TCGA-CR-7383	PR	Carboplatin	Partial Response	Chemotherapy	HNSC
TCGA-QK-A6II	PR	Carboplatin	Clinical Progressive Disease	Chemotherapy	HNSC
TCGA-HD-7229	PR	Cisplatin	Clinical Progressive Disease	Chemotherapy	HNSC
TCGA-55-7910	CR	Cisplatin	Complete Response	Chemotherapy	LUAD
TCGA-44-A47F	CR	Cisplatin	Complete Response	Chemotherapy	LUAD
TCGA-MP-A4TC	CR	Cisplatin	Complete Response	Chemotherapy	LUAD
TCGA-86-8671	CR	Cisplatin	Complete Response	Chemotherapy	LUAD
TCGA-05-4390	CR	Cisplatin	Complete Response	Chemotherapy	LUAD
TCGA-62-8398	CR	Carboplatin	Complete Response	Chemotherapy	LUAD
TCGA-86-8280	CR	Cisplatin	Complete Response	Chemotherapy	LUAD
TCGA-86-A4P8	CR	Cisplatin	Complete Response	Chemotherapy	LUAD
TCGA-50-6590	CR	Carboplatin	Complete Response	Chemotherapy	LUAD
TCGA-L9-A7SV	CR	cisplatin	Complete Response	Chemotherapy	LUAD
TCGA-MP-A4TD	CR	Cisplatin	Complete Response	Chemotherapy	LUAD
TCGA-55-8505	CR	Cisplatin	Complete Response	Chemotherapy	LUAD
TCGA-55-A48X	CR	Carboplatin	Complete Response	Chemotherapy	LUAD
TCGA-05-4427	CR	Cisplatin	Complete Response	Chemotherapy	LUAD
TCGA-86-8279	CR	Cisplatin	Complete Response	Chemotherapy	LUAD
TCGA-86-7954	CR	Carboplatin	Complete Response	Chemotherapy	LUAD
TCGA-55-7995	CR	Carboplatin	Complete Response	Chemotherapy	LUAD
TCGA-44-8117	CR	Cisplatin	Complete Response	Chemotherapy	LUAD
TCGA-55-A48Y	CR	Carboplatin	Complete Response	Chemotherapy	LUAD
TCGA-86-7711	CR	Cisplatin	Complete Response	Chemotherapy	LUAD
TCGA-55-7576	CR	Cisplatin	Complete Response	Chemotherapy	LUAD
TCGA-91-7771	CR	Cisplatin	Complete Response	Chemotherapy	LUAD
TCGA-86-8054	CR	Cisplatin	Complete Response	Chemotherapy	LUAD
TCGA-86-8076	CR	Cisplatin	Complete Response	Chemotherapy	LUAD
TCGA-86-A4D0	CR	Cisplatin	Complete Response	Chemotherapy	LUAD
TCGA-86-7713	CR	Cisplatin	Complete Response	Chemotherapy	LUAD
TCGA-55-7994	CR	Carboplatin	Complete Response	Chemotherapy	LUAD
TCGA-50-5941	CR	Cisplatin	Complete Response	Chemotherapy	LUAD
TCGA-55-5899	CR	Carboplatin	Complete Response	Chemotherapy	LUAD
TCGA-55-8508	CR	Cisplatin	Complete Response	Chemotherapy	LUAD
TCGA-L9-A743	CR	CISPLATIN	Complete Response	Chemotherapy	LUAD
TCGA-86-8669	CR	Cisplatin	Complete Response	Chemotherapy	LUAD
TCGA-50-5933	CR	Carboplatin	Complete Response	Chemotherapy	LUAD
TCGA-05-5428	CR	Cisplatin	Complete Response	Chemotherapy	LUAD
TCGA-53-A4EZ	CR	Cisplatin	Complete Response	Chemotherapy	LUAD
TCGA-62-A46Y	CR	Cisplatin	Complete Response	Chemotherapy	LUAD
TCGA-91-6848	CR	Cisplatin	Complete Response	Chemotherapy	LUAD
TCGA-62-A46U	CR	Carboplatin	Complete Response	Chemotherapy	LUAD
TCGA-50-8459	CR	Cisplatin	Complete Response	Chemotherapy	LUAD
TCGA-62-A471	CR	Cisplatin	Complete Response	Chemotherapy	LUAD
TCGA-MP-A4T9	CR	Cisplatin	Complete Response	Chemotherapy	LUAD
TCGA-86-7955	CR	Cisplatin	Complete Response	Chemotherapy	LUAD
TCGA-55-8205	CR	Carboplatin	Complete Response	Chemotherapy	LUAD
TCGA-97-8547	CR	Carboplatin	Complete Response	Chemotherapy	LUAD
TCGA-86-8075	CR	Cisplatin	Complete Response	Chemotherapy	LUAD
TCGA-86-7701	CR	Cisplatin	Complete Response	Chemotherapy	LUAD
TCGA-73-7498	CR	Cisplatin;Carboplatin	Complete Response	Chemotherapy	LUAD
TCGA-64-5779	CR	Cisplatin	Complete Response	Chemotherapy	LUAD
TCGA-64-5781	CR	Cisplatin	Complete Response	Chemotherapy	LUAD
TCGA-64-5815	CR	Carboplatin	Complete Response	Chemotherapy	LUAD
TCGA-69-7973	CR	Cisplatin	Complete Response	Chemotherapy	LUAD
TCGA-50-6595	PR	Carboplatin	Clinical Progressive Disease	Chemotherapy	LUAD
TCGA-55-6979	PR	Carboplatin	Clinical Progressive Disease	Chemotherapy	LUAD
TCGA-55-6712	PR	Carboplatin	Clinical Progressive Disease	Chemotherapy	LUAD
TCGA-53-7626	PR	Cisplatin	Clinical Progressive Disease	Chemotherapy	LUAD
TCGA-71-6725	PR	Cisplatin	Clinical Progressive Disease	Chemotherapy	LUAD
TCGA-86-8674	PR	Cisplatin	Clinical Progressive Disease	Chemotherapy	LUAD
TCGA-55-7914	PR	Carboplatin	Clinical Progressive Disease	Chemotherapy	LUAD
TCGA-05-4384	PR	Cisplatin	Clinical Progressive Disease	Chemotherapy	LUAD
TCGA-55-8615	PR	Carboplatin	Clinical Progressive Disease	Chemotherapy	LUAD
TCGA-50-5055	PR	CARBOPLATIN	Clinical Progressive Disease	Chemotherapy	LUAD
TCGA-53-7624	PR	Cisplatin;Carboplatinum	Clinical Progressive Disease	Chemotherapy	LUAD
TCGA-73-A9RS	PR	carboplatin	Clinical Progressive Disease	Chemotherapy	LUAD
TCGA-05-5425	PR	Carboplatin	Clinical Progressive Disease	Chemotherapy	LUAD
TCGA-55-7281	PR	Carboplatin	Clinical Progressive Disease	Chemotherapy	LUAD
TCGA-50-5072	PR	Carboplatin	Clinical Progressive Disease	Chemotherapy	LUAD
TCGA-J2-8194	PR	Carboplatin	Clinical Progressive Disease	Chemotherapy	LUAD
TCGA-93-A4JP	PR	Carboplatin	Partial Response	Chemotherapy	LUAD
TCGA-55-8301	PR	Carboplatin	Partial Response	Chemotherapy	LUAD
TCGA-49-AAR4	PR	CARBOPLATIN	Partial Response	Chemotherapy	LUAD
TCGA-MP-A4TF	PR	Cisplatin	Partial Response	Chemotherapy	LUAD
TCGA-50-5051	PR	Carboplatin	Partial Response	Chemotherapy	LUAD
TCGA-55-7283	PR	Carboplatin	Partial Response	Chemotherapy	LUAD
TCGA-97-8176	PR	CARBOplatin	Partial Response	Chemotherapy	LUAD
TCGA-95-A4VP	PR	Carboplatin	Stable Disease	Chemotherapy	LUAD
TCGA-69-A59K	PR	cisplatin	Stable Disease	Chemotherapy	LUAD
TCGA-55-A48Z	PR	Cisplatin	Stable Disease	Chemotherapy	LUAD
TCGA-95-A4VK	PR	Cisplatin	Stable Disease	Chemotherapy	LUAD
TCGA-55-7227	PR	Carboplatin	Stable Disease	Chemotherapy	LUAD
TCGA-86-8278	PR	Cisplatin	Stable Disease	Chemotherapy	LUAD
TCGA-NJ-A7XG	PR	Cisplatin;carboplatin	Stable Disease	Chemotherapy	LUAD
TCGA-50-5066	PR	Carboplatin	Stable Disease	Chemotherapy	LUAD
TCGA-55-6970	PR	Cisplatin	Stable Disease	Chemotherapy	LUAD
TCGA-69-7974	PR	Carboplatin	Clinical Progressive Disease	Chemotherapy	LUAD
TCGA-93-A4JN	PR	Carboplatin	Stable Disease	Chemotherapy	LUAD
TCGA-53-7813	PR	carboplatin	Stable Disease	Chemotherapy	LUAD
TCGA-90-A59Q	CR	Cisplatin	Complete Response	Chemotherapy	LUSC
TCGA-NC-A5HR	CR	Carboplatin	Complete Response	Chemotherapy	LUSC
TCGA-J1-A4AH	CR	cisplatin	Complete Response	Chemotherapy	LUSC
TCGA-NC-A5HG	CR	Cisplatin	Complete Response	Chemotherapy	LUSC
TCGA-85-A512	CR	Cisplatin	Complete Response	Chemotherapy	LUSC
TCGA-85-7697	CR	Cisplatin	Complete Response	Chemotherapy	LUSC
TCGA-NC-A5HI	CR	Cisplatin	Complete Response	Chemotherapy	LUSC
TCGA-43-A475	CR	Cisplatin	Complete Response	Chemotherapy	LUSC
TCGA-43-6647	CR	Carboplatin	Complete Response	Chemotherapy	LUSC
TCGA-43-A474	CR	Carboplatin	Complete Response	Chemotherapy	LUSC
TCGA-58-A46K	CR	Carboplatin	Complete Response	Chemotherapy	LUSC
TCGA-56-A62T	CR	Carboplatin	Complete Response	Chemotherapy	LUSC
TCGA-L3-A524	CR	Cisplatin	Complete Response	Chemotherapy	LUSC
TCGA-34-5240	CR	Cisplatin	Complete Response	Chemotherapy	LUSC
TCGA-85-A50Z	CR	Cisplatin	Complete Response	Chemotherapy	LUSC
TCGA-NC-A5HK	CR	Cisplatin	Complete Response	Chemotherapy	LUSC
TCGA-58-8387	CR	Cisplatin	Complete Response	Chemotherapy	LUSC
TCGA-58-8391	CR	Carboplatin	Complete Response	Chemotherapy	LUSC
TCGA-43-A56V	CR	carboplatin	Complete Response	Chemotherapy	LUSC
TCGA-58-A46J	CR	Carboplatin	Complete Response	Chemotherapy	LUSC
TCGA-56-8624	CR	Carboplatin	Complete Response	Chemotherapy	LUSC
TCGA-56-A4BW	CR	Carboplatin	Complete Response	Chemotherapy	LUSC
TCGA-NC-A5HQ	CR	Carboplatin	Complete Response	Chemotherapy	LUSC
TCGA-96-A4JL	CR	Carboplatin	Complete Response	Chemotherapy	LUSC
TCGA-56-7823	CR	Cisplatin	Complete Response	Chemotherapy	LUSC
TCGA-90-A4EE	CR	Cisplatin	Complete Response	Chemotherapy	LUSC
TCGA-NC-A5HO	CR	Carboplatin	Complete Response	Chemotherapy	LUSC
TCGA-58-A46L	CR	Carboplatin	Complete Response	Chemotherapy	LUSC
TCGA-85-8351	CR	Cisplatin	Complete Response	Chemotherapy	LUSC
TCGA-85-7698	CR	Cisplatin	Complete Response	Chemotherapy	LUSC
TCGA-NC-A5HE	CR	Cisplatin	Complete Response	Chemotherapy	LUSC
TCGA-56-8629	CR	Cisplatin	Complete Response	Chemotherapy	LUSC
TCGA-85-7699	CR	Cisplatin	Complete Response	Chemotherapy	LUSC
TCGA-85-8276	CR	Cisplatin	Complete Response	Chemotherapy	LUSC
TCGA-90-6837	CR	Cisplatin	Complete Response	Chemotherapy	LUSC
TCGA-92-8063	CR	Carboplatin	Complete Response	Chemotherapy	LUSC
TCGA-85-8664	PR	Carboplatin	Clinical Progressive Disease	Chemotherapy	LUSC
TCGA-NC-A5HJ	PR	Cisplatin	Clinical Progressive Disease	Chemotherapy	LUSC
TCGA-56-8625	PR	Cisplatin;Carboplatin	Clinical Progressive Disease	Chemotherapy	LUSC
TCGA-68-A59I	PR	carboplatin	Clinical Progressive Disease	Chemotherapy	LUSC
TCGA-56-7579	PR	Carboplatin	Clinical Progressive Disease	Chemotherapy	LUSC
TCGA-NC-A5HP	PR	Cisplatin	Clinical Progressive Disease	Chemotherapy	LUSC
TCGA-NC-A5HT	PR	Carboplatin	Partial Response	Chemotherapy	LUSC
TCGA-56-8308	PR	Carboplatin	Stable Disease	Chemotherapy	LUSC
TCGA-85-6798	PR	Cisplatin	Stable Disease	Chemotherapy	LUSC
TCGA-LK-A4O0	CR	Cisplatinum	Complete Response	Chemotherapy	MESO
TCGA-MQ-A6BR	CR	Cisplatin	Complete Response	Chemotherapy	MESO
TCGA-MQ-A6BN	CR	Cisplatin	Complete Response	Chemotherapy	MESO
TCGA-3H-AB3X	CR	Cisplatin	Complete Response	Chemotherapy	MESO
TCGA-LK-A4NZ	PR	Cisplatin	Clinical Progressive Disease	Chemotherapy	MESO
TCGA-SC-A6LP	PR	Cisplatin	Clinical Progressive Disease	Chemotherapy	MESO
TCGA-LK-A4O7	PR	Cisplatin	Clinical Progressive Disease	Chemotherapy	MESO
TCGA-SH-A7BH	PR	Cisplatin	Clinical Progressive Disease	Chemotherapy	MESO
TCGA-LK-A4NW	PR	Cisplatin;Carboplatin	Clinical Progressive Disease	Chemotherapy	MESO
TCGA-LK-A4O5	PR	Cisplatin	Clinical Progressive Disease	Chemotherapy	MESO
TCGA-3U-A98J	PR	Carboplatin	Clinical Progressive Disease	Chemotherapy	MESO
TCGA-SC-AA5Z	PR	Carboplatin	Stable Disease	Chemotherapy	MESO
TCGA-3U-A98F	PR	Carboplatin	Stable Disease	Chemotherapy	MESO
TCGA-3H-AB3M	PR	Cisplatin;Carboplatin	Stable Disease	Chemotherapy	MESO
TCGA-SH-A9CU	PR	Cisplatin	Partial Response	Chemotherapy	MESO
TCGA-SH-A9CT	PR	Cisplatin	Partial Response	Chemotherapy	MESO
TCGA-SH-A7BD	PR	Cisplatin	Partial Response	Chemotherapy	MESO
TCGA-SH-A7BC	PR	Carboplatin	Partial Response	Chemotherapy	MESO
TCGA-3H-AB3O	PR	Cisplatin	Partial Response	Chemotherapy	MESO
TCGA-UD-AAC4	PR	Cisplatin	Stable Disease	Chemotherapy	MESO
TCGA-UD-AAC6	PR	Carboplatin	Stable Disease	Chemotherapy	MESO
TCGA-UT-A88C	PR	Cisplatin	Stable Disease	Chemotherapy	MESO
TCGA-UT-A88D	PR	Cisplatin	Stable Disease	Chemotherapy	MESO
TCGA-SC-A6LQ	PR	Cisplatin	Stable Disease	Chemotherapy	MESO
TCGA-MQ-A6BQ	PR	Cisplatinum	Stable Disease	Chemotherapy	MESO
TCGA-SC-A6LR	PR	Cisplatin	Stable Disease	Chemotherapy	MESO
TCGA-UD-AAC1	PR	Carboplatin	Clinical Progressive Disease	Chemotherapy	MESO
TCGA-SC-A6LM	PR	Carboplatin	Clinical Progressive Disease	Chemotherapy	MESO
TCGA-AG-A020	CR	Oxaliplatin	Complete Response	Chemotherapy	READ
TCGA-AH-6643	CR	Oxaliplatin	Complete Response	Chemotherapy	READ
TCGA-AH-6903	CR	Oxaliplatin	Complete Response	Chemotherapy	READ
TCGA-AF-A56L	CR	Oxaliplatin	Complete Response	Chemotherapy	READ
TCGA-F5-6571	CR	Oxaliplatin	Complete Response	Chemotherapy	READ
TCGA-CI-6620	PR	Oxaliplatin	Clinical Progressive Disease	Chemotherapy	READ
TCGA-F5-6702	PR	Oxaliplatin	Clinical Progressive Disease	Chemotherapy	READ
TCGA-AG-3731	PR	Oxaliplatin	Partial Response	Chemotherapy	READ
TCGA-AH-6544	PR	Oxaliplatin	Stable Disease	Chemotherapy	READ
TCGA-AF-6136	PR	Oxaliplatin	Stable Disease	Chemotherapy	READ
TCGA-D3-A1Q3	CR	Cisplatin	Complete Response	Chemotherapy	SKCM
TCGA-EB-A553	CR	Carboplatin	Complete Response	Chemotherapy	SKCM
TCGA-EB-A6QY	CR	Carboplatin	Complete Response	Chemotherapy	SKCM
TCGA-D3-A51H	CR	Cisplatin	Complete Response	Chemotherapy	SKCM
TCGA-EB-A5SH	CR	Cisplatin	Complete Response	Chemotherapy	SKCM
TCGA-EB-A5KH	CR	Cisplatin	Complete Response	Chemotherapy	SKCM
TCGA-EB-A57M	CR	Cisplatin	Complete Response	Chemotherapy	SKCM
TCGA-EB-A5FP	PR	Carboplatin	Clinical Progressive Disease	Chemotherapy	SKCM
TCGA-GN-A8LK	PR	Carboplatin	Clinical Progressive Disease	Chemotherapy	SKCM
TCGA-GF-A3OT	PR	Carboplatin	Clinical Progressive Disease	Chemotherapy	SKCM
TCGA-W3-AA1O	PR	Cisplatin	Clinical Progressive Disease	Chemotherapy	SKCM
TCGA-FS-A1ZE	PR	Carboplatin	Clinical Progressive Disease	Chemotherapy	SKCM
TCGA-W3-A825	PR	Cisplatin	Partial Response	Chemotherapy	SKCM
TCGA-B7-A5TN	CR	Cisplatin	Complete Response	Chemotherapy	STAD
TCGA-IN-A6RO	CR	Cisplatin	Complete Response	Chemotherapy	STAD
TCGA-FP-8211	CR	Oxaliplatin	Complete Response	Chemotherapy	STAD
TCGA-FP-7998	CR	Cisplatin	Complete Response	Chemotherapy	STAD
TCGA-CD-8528	CR	Cisplatin	Complete Response	Chemotherapy	STAD
TCGA-F1-A448	CR	Oxaliplatin	Complete Response	Chemotherapy	STAD
TCGA-BR-8370	CR	Oxaliplatin	Complete Response	Chemotherapy	STAD
TCGA-CD-5804	CR	Cisplatin	Complete Response	Chemotherapy	STAD
TCGA-CD-8536	CR	Cisplatin	Complete Response	Chemotherapy	STAD
TCGA-CD-8526	CR	Cisplatin	Complete Response	Chemotherapy	STAD
TCGA-BR-A4QM	CR	Cisplatin	Complete Response	Chemotherapy	STAD
TCGA-CD-8530	CR	Cisplatin	Complete Response	Chemotherapy	STAD
TCGA-EQ-A4SO	CR	Oxaliplatin	Complete Response	Chemotherapy	STAD
TCGA-CD-A487	CR	Cisplatin	Complete Response	Chemotherapy	STAD
TCGA-BR-8381	CR	Oxaliplatin	Complete Response	Chemotherapy	STAD
TCGA-CD-A4MH	CR	Cisplatin	Complete Response	Chemotherapy	STAD
TCGA-CD-8535	CR	Cisplatin	Complete Response	Chemotherapy	STAD
TCGA-CD-8525	CR	Cisplatin	Complete Response	Chemotherapy	STAD
TCGA-BR-A4IU	CR	Oxaliplatin	Complete Response	Chemotherapy	STAD
TCGA-CD-A486	CR	Cisplatin	Complete Response	Chemotherapy	STAD
TCGA-CD-5802	CR	Cisplatin	Complete Response	Chemotherapy	STAD
TCGA-CD-8531	CR	Cisplatin	Complete Response	Chemotherapy	STAD
TCGA-IN-7806	CR	Oxaliplatin	Complete Response	Chemotherapy	STAD
TCGA-CD-8529	CR	Cisplatin	Complete Response	Chemotherapy	STAD
TCGA-CD-A4MJ	CR	Cisplatin	Complete Response	Chemotherapy	STAD
TCGA-BR-A4IY	CR	Oxaliplatin	Complete Response	Chemotherapy	STAD
TCGA-BR-A4IV	CR	Oxaliplatin	Complete Response	Chemotherapy	STAD
TCGA-BR-8682	CR	Oxaliplatin	Complete Response	Chemotherapy	STAD
TCGA-BR-8680	CR	Oxaliplatin	Complete Response	Chemotherapy	STAD
TCGA-BR-8690	CR	Carboplatin	Complete Response	Chemotherapy	STAD
TCGA-BR-A4J2	CR	Oxaliplatin;Cisplatin	Complete Response	Chemotherapy	STAD
TCGA-BR-A4QL	CR	Oxaliplatin	Complete Response	Chemotherapy	STAD
TCGA-CG-5724	PR	Cisplatin	Clinical Progressive Disease	Chemotherapy	STAD
TCGA-VQ-A91V	PR	Cisplatin	Clinical Progressive Disease	Chemotherapy	STAD
TCGA-IN-A6RP	PR	Cisplatin	Clinical Progressive Disease	Chemotherapy	STAD
TCGA-HU-A4GX	PR	CDDP	Clinical Progressive Disease	Chemotherapy	STAD
TCGA-IN-A7NU	PR	Carboplatin	Clinical Progressive Disease	Chemotherapy	STAD
TCGA-CG-5717	PR	Cisplatin	Clinical Progressive Disease	Chemotherapy	STAD
TCGA-D7-A747	PR	Cisplatinum	Clinical Progressive Disease	Chemotherapy	STAD
TCGA-BR-6707	PR	Oxaliplatin	Clinical Progressive Disease	Chemotherapy	STAD
TCGA-CD-8527	PR	Cisplatin	Clinical Progressive Disease	Chemotherapy	STAD
TCGA-CD-8524	PR	Cisplatin	Clinical Progressive Disease	Chemotherapy	STAD
TCGA-D7-A748	PR	Oxaliplatinum	Clinical Progressive Disease	Chemotherapy	STAD
TCGA-IN-8462	PR	Oxaliplatin	Clinical Progressive Disease	Chemotherapy	STAD
TCGA-CG-5725	PR	Oxaliplatin	Clinical Progressive Disease	Chemotherapy	STAD
TCGA-BR-8371	PR	Cisplatin	Clinical Progressive Disease	Chemotherapy	STAD
TCGA-HU-A4H3	PR	oxaliplatin	Clinical Progressive Disease	Chemotherapy	STAD
TCGA-CG-5732	PR	Cisplatin	Clinical Progressive Disease	Chemotherapy	STAD
TCGA-BR-8362	PR	Cisplatin	Clinical Progressive Disease	Chemotherapy	STAD
TCGA-BR-8367	PR	Oxaliplatin	Clinical Progressive Disease	Chemotherapy	STAD
TCGA-D7-6520	PR	Cisplatinum	Clinical Progressive Disease	Chemotherapy	STAD
TCGA-BR-6709	PR	Cisplatin;Carboplatin	Partial Response	Chemotherapy	STAD
TCGA-HU-A4GJ	PR	Cisplatin	Stable Disease	Chemotherapy	STAD
TCGA-MX-A666	PR	Oxaliplatin	Stable Disease	Chemotherapy	STAD
TCGA-3M-AB47	PR	Cisplatin	Stable Disease	Chemotherapy	STAD
TCGA-SW-A7EB	PR	Cisplatin	Stable Disease	Chemotherapy	STAD
TCGA-WZ-A7V4	CR	Carboplatin	Complete Response	Chemotherapy	TGCT
TCGA-YU-A90Q	CR	Carboplatin	Complete Response	Chemotherapy	TGCT
TCGA-2G-AAF1	CR	Carboplatin	Complete Response	Chemotherapy	TGCT
TCGA-2X-A9D5	CR	Cisplatin	Complete Response	Chemotherapy	TGCT
TCGA-2G-AAFN	CR	Cisplatin	Complete Response	Chemotherapy	TGCT
TCGA-2G-AAF8	CR	Cisplatin	Complete Response	Chemotherapy	TGCT
TCGA-S6-A8JY	CR	Cisplatin	Complete Response	Chemotherapy	TGCT
TCGA-2G-AAGK	CR	Cisplatin	Complete Response	Chemotherapy	TGCT
TCGA-2G-AAGS	CR	Cisplatin	Complete Response	Chemotherapy	TGCT
TCGA-2G-AAKG	CR	Cisplatin	Complete Response	Chemotherapy	TGCT
TCGA-2G-AAGC	CR	Cisplatin	Complete Response	Chemotherapy	TGCT
TCGA-2G-AAHC	CR	Cisplatin	Complete Response	Chemotherapy	TGCT
TCGA-2G-AAF6	CR	Cisplatin	Complete Response	Chemotherapy	TGCT
TCGA-2G-AAH0	CR	Cisplatin	Complete Response	Chemotherapy	TGCT
TCGA-XE-A8H1	CR	Platinum	Complete Response	Chemotherapy	TGCT
TCGA-XE-AANV	CR	Cisplatin	Complete Response	Chemotherapy	TGCT
TCGA-2G-AAG5	CR	Cisplatin	Complete Response	Chemotherapy	TGCT
TCGA-2G-AAGJ	CR	Cisplatin	Complete Response	Chemotherapy	TGCT
TCGA-2G-AAFY	CR	Cisplatin	Complete Response	Chemotherapy	TGCT
TCGA-2G-AAGO	CR	Cisplatin	Complete Response	Chemotherapy	TGCT
TCGA-2G-AAGV	CR	Cisplatin	Complete Response	Chemotherapy	TGCT
TCGA-2G-AAG0	CR	Cisplatin	Complete Response	Chemotherapy	TGCT
TCGA-4K-AA1G	CR	Cisplatin	Complete Response	Chemotherapy	TGCT
TCGA-ZM-AA06	CR	Cisplatin	Complete Response	Chemotherapy	TGCT
TCGA-2G-AAFL	CR	Cisplatin	Complete Response	Chemotherapy	TGCT
TCGA-2G-AAFH	CR	Cisplatin	Complete Response	Chemotherapy	TGCT
TCGA-2G-AAKH	CR	Cisplatin	Complete Response	Chemotherapy	TGCT
TCGA-VF-A8AD	CR	Cisplatin	Complete Response	Chemotherapy	TGCT
TCGA-4K-AAAL	CR	Cisplatin	Complete Response	Chemotherapy	TGCT
TCGA-2G-AAGE	CR	Cisplatin	Complete Response	Chemotherapy	TGCT
TCGA-2G-AAGP	CR	Cisplatin	Complete Response	Chemotherapy	TGCT
TCGA-2G-AAFO	CR	Cisplatin	Complete Response	Chemotherapy	TGCT
TCGA-2G-AAGF	CR	Cisplatin	Complete Response	Chemotherapy	TGCT
TCGA-2G-AAG8	CR	Cisplatin	Complete Response	Chemotherapy	TGCT
TCGA-2G-AAFM	CR	Cisplatin	Complete Response	Chemotherapy	TGCT
TCGA-2G-AAL7	CR	Cisplatin	Complete Response	Chemotherapy	TGCT
TCGA-2G-AAFG	CR	Cisplatin	Complete Response	Chemotherapy	TGCT
TCGA-XE-AAOD	CR	Cisplatin	Complete Response	Chemotherapy	TGCT
TCGA-2G-AAGN	CR	Cisplatin	Complete Response	Chemotherapy	TGCT
TCGA-ZM-AA05	CR	Cisplatin	Complete Response	Chemotherapy	TGCT
TCGA-2G-AAGA	CR	Cisplatin	Complete Response	Chemotherapy	TGCT
TCGA-2G-AAG9	PR	Cisplatin	Partial Response	Chemotherapy	TGCT
TCGA-2G-AAHA	PR	Cisplatin	Partial Response	Chemotherapy	TGCT
TCGA-2G-AAGT	PR	Cisplatin	Partial Response	Chemotherapy	TGCT
TCGA-2G-AAGZ	PR	Cisplatin	Partial Response	Chemotherapy	TGCT
TCGA-2G-AAFZ	PR	Cisplatin	Partial Response	Chemotherapy	TGCT
TCGA-2G-AAKL	PR	Cisplatin	Partial Response	Chemotherapy	TGCT
TCGA-2G-AAGG	PR	Cisplatin	Partial Response	Chemotherapy	TGCT
TCGA-2G-AAH4	PR	Cisplatin	Partial Response	Chemotherapy	TGCT
TCGA-2G-AAKD	PR	Cisplatin	Partial Response	Chemotherapy	TGCT
TCGA-XE-AAOJ	PR	Cisplatin	Partial Response	Chemotherapy	TGCT
TCGA-2G-AAKM	PR	Cisplatin	Partial Response	Chemotherapy	TGCT
TCGA-2G-AAH8	PR	Cisplatin	Partial Response	Chemotherapy	TGCT
TCGA-A5-A3LP	CR	Carboplatin	Complete Response	Chemotherapy	UCEC
TCGA-PG-A7D5	CR	Carboplatin	Complete Response	Chemotherapy	UCEC
TCGA-QF-A5YT	CR	Cisplatin	Complete Response	Chemotherapy	UCEC
TCGA-BG-A2L7	CR	Carboplatin	Complete Response	Chemotherapy	UCEC
TCGA-A5-A1OH	CR	Carboplatin	Complete Response	Chemotherapy	UCEC
TCGA-A5-A7WK	CR	Carboplatin	Complete Response	Chemotherapy	UCEC
TCGA-AJ-A3OL	CR	Carboplatin	Complete Response	Chemotherapy	UCEC
TCGA-E6-A8L9	CR	Carboplatin	Complete Response	Chemotherapy	UCEC
TCGA-AJ-A3BF	CR	Carboplatin	Complete Response	Chemotherapy	UCEC
TCGA-EY-A54A	CR	Carboplatin	Complete Response	Chemotherapy	UCEC
TCGA-EO-A3AV	CR	Carboplatin	Complete Response	Chemotherapy	UCEC
TCGA-FI-A2D2	CR	Carboplatin	Complete Response	Chemotherapy	UCEC
TCGA-FI-A2EY	CR	Carboplatin	Complete Response	Chemotherapy	UCEC
TCGA-A5-AB3J	CR	Carboplatin	Complete Response	Chemotherapy	UCEC
TCGA-EO-A22X	CR	Carboplatin	Complete Response	Chemotherapy	UCEC
TCGA-AP-A5FX	CR	Carboplatin	Complete Response	Chemotherapy	UCEC
TCGA-FI-A2EU	CR	Carboplatin	Complete Response	Chemotherapy	UCEC
TCGA-QF-A5YS	CR	Carboplatin	Complete Response	Chemotherapy	UCEC
TCGA-EY-A3L3	CR	Carboplatin	Complete Response	Chemotherapy	UCEC
TCGA-EO-A2CG	CR	Carboplatin	Complete Response	Chemotherapy	UCEC
TCGA-AJ-A3BI	CR	Carboplatin	Complete Response	Chemotherapy	UCEC
TCGA-EO-A1Y5	CR	Carboplatin	Complete Response	Chemotherapy	UCEC
TCGA-AJ-A3NH	CR	Carboplatin	Complete Response	Chemotherapy	UCEC
TCGA-AX-A2H5	CR	Carboplatin	Complete Response	Chemotherapy	UCEC
TCGA-BG-A3PP	CR	Carboplatin	Complete Response	Chemotherapy	UCEC
TCGA-AJ-A2QM	CR	Carboplatin	Complete Response	Chemotherapy	UCEC
TCGA-AJ-A3BD	CR	Carboplatin	Complete Response	Chemotherapy	UCEC
TCGA-AJ-A3OJ	CR	Carboplatin	Complete Response	Chemotherapy	UCEC
TCGA-2E-A9G8	CR	Carboplatin	Complete Response	Chemotherapy	UCEC
TCGA-5S-A9Q8	CR	Carboplatin	Complete Response	Chemotherapy	UCEC
TCGA-BG-A0VT	CR	Carboplatin	Complete Response	Chemotherapy	UCEC
TCGA-D1-A3DA	CR	Carboplatin	Complete Response	Chemotherapy	UCEC
TCGA-EY-A3QX	CR	Carboplatin	Complete Response	Chemotherapy	UCEC
TCGA-AJ-A3EK	CR	Carboplatin	Complete Response	Chemotherapy	UCEC
TCGA-AJ-A2QL	CR	Cisplatin	Complete Response	Chemotherapy	UCEC
TCGA-BG-A2AE	CR	Carboplatin	Complete Response	Chemotherapy	UCEC
TCGA-AJ-A3QS	CR	Cisplatin;Carboplatin	Complete Response	Chemotherapy	UCEC
TCGA-AJ-A3OK	CR	Carboplatin	Complete Response	Chemotherapy	UCEC
TCGA-EO-A3KU	CR	Carboplatin	Complete Response	Chemotherapy	UCEC
TCGA-FI-A2F8	CR	cisplatin	Complete Response	Chemotherapy	UCEC
TCGA-D1-A3JQ	CR	cisplatin	Complete Response	Chemotherapy	UCEC
TCGA-QS-A5YQ	CR	cisplatin	Complete Response	Chemotherapy	UCEC
TCGA-BG-A0VZ	CR	cisplatin	Complete Response	Chemotherapy	UCEC
TCGA-EO-A3B1	CR	Carboplatin	Complete Response	Chemotherapy	UCEC
TCGA-AJ-A3BG	CR	Carboplatin	Complete Response	Chemotherapy	UCEC
TCGA-FI-A2EX	CR	Carboplatinum	Complete Response	Chemotherapy	UCEC
TCGA-FI-A2CY	CR	Carboplatinum	Complete Response	Chemotherapy	UCEC
TCGA-AJ-A23N	PR	Carboplatin	Clinical Progressive Disease	Chemotherapy	UCEC
TCGA-FI-A2D5	PR	Carboplatin	Clinical Progressive Disease	Chemotherapy	UCEC
TCGA-QS-A8F1	PR	Carboplatin	Clinical Progressive Disease	Chemotherapy	UCEC
TCGA-EY-A4KR	PR	Carboplatin	Clinical Progressive Disease	Chemotherapy	UCEC
TCGA-AJ-A3I9	PR	Carboplatin	Clinical Progressive Disease	Chemotherapy	UCEC
TCGA-EO-A2CH	PR	Carboplatin	Clinical Progressive Disease	Chemotherapy	UCEC
TCGA-EY-A2ON	PR	Carboplatin	Clinical Progressive Disease	Chemotherapy	UCEC
TCGA-FI-A2D4	PR	carboplatinum	Partial Response	Chemotherapy	UCEC
TCGA-AP-A3K1	PR	Carboplatin	Stable Disease	Chemotherapy	UCEC
