# Supplementary material for: Systematic Investigation of DNA Methylation Associated With Platinum Chemotherapy Resistance Across 13 Cancer Types
Source: Front Pharmacol. 2021 Apr 29;12:616529. doi: 10.3389/fphar.2021.616529 (PMC8117351; doi:10.3389/fphar.2021.616529)
Supplement: Supplementary file 9 [file Table5.XLSX]

## Sheet: Table5
TableS5: Detailed information of platinum-response predictive DMP. All platinum response predictive DMP with probe feature, genomic location, methylation status of CR/PR, cancer type, and results of SVM and ROC.
probe	feature	cgi	CHR	MAPINFO	gene	deltaBeta	P.Value	methystatus	cancertype	One time split			LOOCV
										Accuracy	AUC	F1-measure	Mean AUC
cg05056901	IGR	opensea	7	155202242		-0.352843	7.16308e-08	DOWN	COAD	0.875	0.986111	0.888889	0.972222
cg08060454	IGR	island	3	137487932		-0.325829	3.06142e-05	DOWN	COAD	1	0.930556	1	0.923611
cg14049295	IGR	island	20	25064806		-0.32891	4.979e-05	DOWN	COAD	0.875	0.930556	0.888889	0.888889
cg18229422	Body	shore	2	176958552	HOXD13	-0.249644	0.000120794	DOWN	COAD	0.875	0.923611	0.888889	0.888889
cg17291907	IGR	island	1	47010131		-0.134117	0.000269527	DOWN	COAD	0.875	0.909722	0.888889	0.798611
cg00844439	IGR	island	10	8078229		-0.141772	0.000275094	DOWN	COAD	0.875	0.902778	0.888889	0.826389
cg23591463	IGR	shore	12	114851495		-0.396995	0.000279327	DOWN	COAD	1	0.923611	1	0.902778
cg27406678	Body	shore	4	85417612	NKX6-1	-0.309879	0.000349767	DOWN	COAD	0.875	0.847222	0.888889	0.625
cg23836163	Body	opensea	2	157393600	GPD2	0.176817	0.000353671	UP	COAD	0.875	0.895833	0.888889	0.819444
cg12884605	IGR	island	12	66123314		-0.227481	0.000366168	DOWN	COAD	0.875	0.909722	0.888889	0.902778
cg03460137	IGR	island	6	100051480		-0.224284	0.000379566	DOWN	COAD	0.875	0.895833	0.888889	0.854167
cg17397548	IGR	opensea	5	159246470		0.232387	0.000554562	UP	COAD	0.875	0.854167	0.888889	0.743056
cg05091238	IGR	shore	3	157813609		-0.255889	0.000691069	DOWN	COAD	1	0.854167	1	0.826389
cg11559250	Body	shore	5	83679123	EDIL3	-0.351701	0.000701127	DOWN	COAD	1	0.875	1	0.868056
cg04305601	Body	opensea	16	49699992	ZNF423	-0.189848	0.000754075	DOWN	COAD	0.875	0.826389	0.888889	0.75
cg03573068	TSS1500	shore	11	20620287	SLC6A5	-0.367867	0.000820748	DOWN	COAD	0.875	0.847222	0.888889	0.604167
cg08263750	Body	opensea	16	62002686	CDH8	-0.335731	0.000835968	DOWN	COAD	0.875	0.861111	0.888889	0.770833
cg08900821	IGR	shore	4	174431058		-0.220396	0.00083667	DOWN	COAD	0.875	0.895833	0.857143	0.75
cg08522426	IGR	shelf	3	147073989		-0.311018	0.000846169	DOWN	COAD	0.875	0.895833	0.888889	0.784722
cg10925433	IGR	island	20	25065524		-0.339343	0.000899622	DOWN	COAD	1	0.881944	1	0.902778
cg11414560	5'UTR	island	20	58179996	PHACTR3	-0.283496	0.000908486	DOWN	COAD	0.875	0.833333	0.888889	0.618056
cg01233934	Body	shore	6	100059961	PRDM13	-0.327197	0.000915217	DOWN	COAD	0.875	0.902778	0.888889	0.847222
cg18810542	Body	opensea	7	17379795	AHR	-0.189951	2.39161e-07	DOWN	ESCA	1	0.960938	1	0.945312
cg25448856	Body	opensea	12	93172875	EEA1	-0.156151	3.14182e-07	DOWN	ESCA	1	0.984375	1	0.929688
cg08866469	IGR	opensea	2	214088435		-0.18212	4.4323e-07	DOWN	ESCA	1	0.976562	1	0.945312
cg22511808	3'UTR	opensea	3	158410264	GFM1	-0.182693	6.58354e-07	DOWN	ESCA	0.875	0.992188	0.909091	0.984375
cg23517797	IGR	opensea	14	40809000		-0.204595	7.49992e-07	DOWN	ESCA	1	0.984375	1	0.96875
cg26945978	Body	opensea	12	109214864	SSH1	-0.165002	1.16906e-06	DOWN	ESCA	1	1	1	0.984375
cg06758255	Body	opensea	16	52532750	TOX3	-0.437888	1.69487e-06	DOWN	ESCA	0.875	0.976562	0.888889	0.96875
cg21844749	Body	opensea	8	15431358	TUSC3	-0.292533	1.69885e-06	DOWN	ESCA	1	0.984375	1	0.96875
cg11463113	TSS1500	shore	2	208989831	CRYGD	-0.405098	2.86022e-06	DOWN	ESCA	0.875	0.945312	0.909091	0.898438
cg19024352	Body	opensea	17	58381213	USP32	-0.168028	3.12283e-06	DOWN	ESCA	0.875	0.976562	0.909091	0.976562
cg12572665	Body	opensea	2	72788795	EXOC6B	-0.211175	3.76597e-06	DOWN	ESCA	1	0.9375	1	0.921875
cg26682641	IGR	opensea	14	41228705		-0.308173	4.45236e-06	DOWN	ESCA	0.875	0.960938	0.888889	0.960938
cg07772516	3'UTR	opensea	15	52107742	TMOD2	-0.126003	4.63186e-06	DOWN	ESCA	1	0.90625	1	0.882812
cg04346283	Body	shore	6	82459454	FAM46A	-0.386413	5.42639e-06	DOWN	ESCA	0.875	0.9375	0.909091	0.84375
cg16397701	5'UTR	opensea	12	24105160	SOX5	-0.356891	6.53235e-06	DOWN	ESCA	0.875	0.914062	0.909091	0.851562
cg14995202	IGR	opensea	12	92464328		-0.346459	7.64686e-06	DOWN	ESCA	0.875	0.96875	0.909091	0.960938
cg13679804	IGR	opensea	3	59734950		-0.418609	7.85209e-06	DOWN	ESCA	0.875	0.96875	0.888889	0.953125
cg01692842	Body	shelf	11	134126364	ACAD8	-0.217608	1.07299e-05	DOWN	ESCA	0.875	0.859375	0.909091	0.851562
cg09935989	Body	opensea	10	133921266	JAKMIP3	-0.258463	1.10912e-05	DOWN	ESCA	0.875	0.929688	0.909091	0.882812
cg19009132	5'UTR	opensea	12	13362422	EMP1	-0.327287	1.15058e-05	DOWN	ESCA	0.875	0.890625	0.909091	0.867188
cg01012595	IGR	shore	8	42266931		-0.145685	1.18273e-05	DOWN	ESCA	0.875	0.921875	0.888889	0.875
cg21850879	Body	opensea	17	29621943	NF1	-0.260982	1.2242e-05	DOWN	ESCA	1	0.992188	1	0.976562
cg04319611	5'UTR	opensea	3	171784422	FNDC3B	-0.424057	1.49714e-05	DOWN	ESCA	0.875	0.882812	0.909091	0.8125
cg17001457	3'UTR	shore	1	231471030	EXOC8	-0.228019	1.66811e-05	DOWN	ESCA	0.875	0.882812	0.909091	0.851562
cg14272049	IGR	opensea	12	92453691		-0.300766	1.826e-05	DOWN	ESCA	0.875	0.9375	0.888889	0.929688
cg01470340	TSS1500	opensea	10	73498766	C10orf105	-0.134937	1.8383e-05	DOWN	ESCA	1	0.914062	1	0.867188
cg13575011	IGR	shore	19	16022472		-0.368671	1.97085e-05	DOWN	ESCA	0.875	0.945312	0.909091	0.875
cg19714332	Body	shelf	13	80058898	NDFIP2	-0.230826	1.9953e-05	DOWN	ESCA	0.875	0.945312	0.909091	0.945312
cg03181618	Body	opensea	2	160113343	WDSUB1	-0.157084	2.09584e-05	DOWN	ESCA	0.875	0.984375	0.909091	0.984375
cg06279274	5'UTR	shelf	10	124635805	FAM24B	-0.32729	2.17277e-05	DOWN	ESCA	0.875	0.929688	0.909091	0.90625
cg01843189	IGR	shore	9	100612587		-0.336613	2.18527e-05	DOWN	ESCA	0.875	0.945312	0.888889	0.921875
cg08185798	Body	shelf	12	85677430	ALX1	-0.132098	2.20611e-05	DOWN	ESCA	0.875	0.929688	0.909091	0.9375
cg00777011	TSS1500	shore	19	11784344	ZNF833	-0.236786	2.21871e-05	DOWN	ESCA	1	0.953125	1	0.945312
cg20461704	Body	opensea	1	87179284	SH3GLB1	-0.227192	2.25962e-05	DOWN	ESCA	1	0.96875	1	0.960938
cg19935471	3'UTR	opensea	8	99048265	MATN2	-0.128327	2.43828e-05	DOWN	ESCA	1	0.890625	1	0.867188
cg03673694	TSS1500	opensea	7	37025706	ELMO1	-0.217105	2.52244e-05	DOWN	ESCA	0.875	0.804688	0.909091	0.773438
cg13517144	IGR	opensea	12	77347656		-0.376477	2.63215e-05	DOWN	ESCA	0.875	0.96875	0.909091	0.9375
cg14356190	5'UTR	opensea	9	14908132	FREM1	-0.370384	2.65822e-05	DOWN	ESCA	0.875	0.914062	0.888889	0.90625
cg11547405	IGR	opensea	5	143251840		-0.330005	2.66355e-05	DOWN	ESCA	0.875	0.890625	0.909091	0.867188
cg24798414	Body	opensea	8	73848252	KCNB2	-0.10496	2.82505e-05	DOWN	ESCA	0.875	0.890625	0.909091	0.796875
cg26730024	Body	opensea	11	36448470	PRR5L	-0.119486	2.97029e-05	DOWN	ESCA	0.875	0.84375	0.909091	0.78125
cg11054816	Body	shelf	11	117183853	BACE1	-0.202022	3.07396e-05	DOWN	ESCA	1	0.96875	1	0.953125
cg17444090	IGR	opensea	1	232735450		-0.225061	3.20167e-05	DOWN	ESCA	0.875	0.9375	0.909091	0.9375
cg09046168	Body	island	6	2891973	SERPINB9	-0.265074	3.45787e-05	DOWN	ESCA	0.875	0.890625	0.909091	0.75
cg18941864	Body	shelf	2	234851397	TRPM8	-0.165092	3.55493e-05	DOWN	ESCA	0.875	0.953125	0.909091	0.882812
cg15964672	IGR	opensea	12	25994029		-0.270111	3.81541e-05	DOWN	ESCA	0.875	0.945312	0.909091	0.914062
cg07664999	3'UTR	opensea	8	105264286	RIMS2	-0.383897	3.84983e-05	DOWN	ESCA	0.875	0.898438	0.909091	0.835938
cg23434815	Body	opensea	10	75839302	VCL	-0.18037	3.89247e-05	DOWN	ESCA	0.875	0.890625	0.888889	0.867188
cg06528823	3'UTR	opensea	10	32303107	KIF5B	-0.104104	3.91879e-05	DOWN	ESCA	0.875	0.945312	0.888889	0.921875
cg14317056	3'UTR	opensea	9	113636148	LPAR1	-0.359504	3.9686e-05	DOWN	ESCA	0.875	0.921875	0.909091	0.84375
cg12872686	Body	opensea	3	36902601	TRANK1	-0.147229	4.19871e-05	DOWN	ESCA	0.875	0.898438	0.909091	0.757812
cg16351002	5'UTR	opensea	10	124610101	FAM24B	-0.293805	4.22117e-05	DOWN	ESCA	0.875	0.945312	0.909091	0.914062
cg03771086	3'UTR	opensea	10	133984000	JAKMIP3	-0.200969	4.22694e-05	DOWN	ESCA	0.875	0.929688	0.909091	0.804688
cg10863922	Body	island	6	2892150	SERPINB9	-0.358293	4.27373e-05	DOWN	ESCA	0.875	0.921875	0.909091	0.695312
cg19510180	TSS200	opensea	4	69111580	TMPRSS11B	-0.139986	4.30938e-05	DOWN	ESCA	0.875	0.945312	0.888889	0.765625
cg27233027	Body	opensea	1	169294011	NME7	-0.240803	4.34351e-05	DOWN	ESCA	1	0.945312	1	0.84375
cg09451215	Body	shore	6	82459960	FAM46A	-0.435085	4.54531e-05	DOWN	ESCA	0.875	0.875	0.909091	0.84375
cg09731079	3'UTR	shelf	16	67263157	TMEM208	-0.255206	4.54935e-05	DOWN	ESCA	0.875	0.914062	0.909091	0.882812
cg00593607	IGR	opensea	12	93530780		-0.286024	4.57003e-05	DOWN	ESCA	0.875	0.890625	0.909091	0.851562
cg23874606	Body	shelf	19	5226047	PTPRS	-0.201032	4.57219e-05	DOWN	ESCA	1	0.929688	1	0.890625
cg21190228	Body	opensea	2	240132342	HDAC4	-0.198103	4.57667e-05	DOWN	ESCA	0.875	0.929688	0.888889	0.898438
cg23043162	IGR	opensea	7	113927529		-0.22201	4.88974e-05	DOWN	ESCA	1	0.898438	1	0.78125
cg26354721	3'UTR	opensea	2	39209066	SOS1	-0.13705	5.07794e-05	DOWN	ESCA	0.875	0.914062	0.909091	0.882812
cg23192604	Body	opensea	12	46151535	ARID2	-0.132702	5.54017e-05	DOWN	ESCA	0.875	0.867188	0.909091	0.789062
cg26682904	TSS200	shore	11	101787410	ANGPTL5	-0.292679	5.66614e-05	DOWN	ESCA	0.875	0.914062	0.888889	0.890625
cg26823212	3'UTR	opensea	1	165877307	UCK2	-0.112828	5.77781e-05	DOWN	ESCA	1	0.914062	1	0.835938
cg11690826	5'UTR	shelf	1	53014805	ZCCHC11	-0.127247	5.97879e-05	DOWN	ESCA	0.875	0.953125	0.909091	0.84375
cg27050818	Body	opensea	17	73632612	RECQL5	-0.106596	6.00429e-05	DOWN	ESCA	1	0.984375	1	0.984375
cg09446250	IGR	opensea	11	82430349		-0.248255	6.11817e-05	DOWN	ESCA	0.875	0.945312	0.888889	0.90625
cg23035449	5'UTR	opensea	15	90578555	ZNF710	-0.278052	6.34523e-05	DOWN	ESCA	1	0.929688	1	0.898438
cg12627751	TSS1500	opensea	17	32690732	CCL1	-0.128717	6.34593e-05	DOWN	ESCA	0.875	0.867188	0.909091	0.75
cg25290178	Body	shelf	15	93591806	RGMA	-0.129748	6.47273e-05	DOWN	ESCA	0.875	0.875	0.909091	0.867188
cg18822243	5'UTR	opensea	12	24567687	SOX5	-0.374687	6.50671e-05	DOWN	ESCA	0.875	0.882812	0.909091	0.828125
cg09242307	5'UTR	opensea	12	24435026	SOX5	-0.272068	6.56548e-05	DOWN	ESCA	0.875	0.867188	0.909091	0.859375
cg15276815	1stExon	opensea	10	133918387	JAKMIP3	-0.215219	6.8657e-05	DOWN	ESCA	0.875	0.921875	0.909091	0.875
cg25948445	Body	shelf	5	154140801	LARP1	-0.254989	6.90246e-05	DOWN	ESCA	1	0.976562	1	0.9375
cg06405430	Body	opensea	7	82446070	PCLO	-0.288545	6.96312e-05	DOWN	ESCA	0.875	0.945312	0.909091	0.859375
cg03371700	Body	island	10	133953871	JAKMIP3	-0.178429	6.97237e-05	DOWN	ESCA	0.875	0.945312	0.909091	0.914062
cg13515998	3'UTR	opensea	14	71581031	PCNX	-0.136065	7.17907e-05	DOWN	ESCA	0.875	0.875	0.909091	0.8125
cg26161895	Body	opensea	4	159697468	FNIP2	-0.296503	7.29914e-05	DOWN	ESCA	0.875	0.898438	0.909091	0.859375
cg16095464	5'UTR	opensea	12	24228975	SOX5	-0.451255	7.30963e-05	DOWN	ESCA	0.875	0.9375	0.888889	0.882812
cg04109535	3'UTR	opensea	13	46115593	FAM194B	-0.167716	7.62008e-05	DOWN	ESCA	0.875	0.84375	0.909091	0.828125
cg16716044	TSS1500	opensea	1	171071334	MIR1295	-0.191151	7.71356e-05	DOWN	ESCA	1	0.9375	1	0.90625
cg10726463	Body	shore	22	38243770	MIR659	-0.134509	7.83795e-05	DOWN	ESCA	0.875	0.851562	0.909091	0.851562
cg08612570	3'UTR	opensea	7	27868767	TAX1BP1	-0.210337	8.30924e-05	DOWN	ESCA	1	0.914062	1	0.867188
cg16002908	Body	opensea	10	125539687	CPXM2	-0.293051	8.50492e-05	DOWN	ESCA	0.875	0.84375	0.909091	0.804688
cg19210858	5'UTR	opensea	4	140058881	ELF2	-0.110948	8.55332e-05	DOWN	ESCA	0.875	0.90625	0.888889	0.835938
cg10254698	3'UTR	shelf	14	93669495	C14orf142	-0.148918	8.6371e-05	DOWN	ESCA	0.875	0.929688	0.888889	0.84375
cg12967218	Body	shore	6	73869669	KCNQ5	-0.332138	8.93643e-05	DOWN	ESCA	1	0.914062	1	0.875
cg17661686	Body	opensea	8	73986912	C8orf84	-0.375046	9.04767e-05	DOWN	ESCA	0.875	0.921875	0.909091	0.75
cg04890036	Body	opensea	17	56058734	VEZF1	-0.111734	9.05664e-05	DOWN	ESCA	0.875	0.890625	0.909091	0.875
cg22109787	Body	opensea	2	152108040	RBM43	-0.264365	9.09828e-05	DOWN	ESCA	0.875	0.945312	0.909091	0.882812
cg14178821	IGR	opensea	14	74944633		-0.122675	9.2906e-05	DOWN	ESCA	0.875	0.898438	0.909091	0.78125
cg04824378	3'UTR	opensea	15	50853806	TRPM7	-0.183748	0.000100575	DOWN	ESCA	0.875	0.898438	0.909091	0.757812
cg24455383	Body	opensea	1	243736307	AKT3	-0.194052	0.000101782	DOWN	ESCA	0.875	0.914062	0.909091	0.90625
cg05995465	5'UTR	opensea	2	240313602	HDAC4	0.4123	0.000101918	UP	ESCA	0.875	0.851562	0.888889	0.796875
cg23166773	Body	opensea	1	243659016	SDCCAG8	-0.101652	0.000104311	DOWN	ESCA	0.875	0.882812	0.909091	0.859375
cg18118738	Body	opensea	6	34802849	UHRF1BP1	-0.141729	0.00010727	DOWN	ESCA	1	0.890625	1	0.875
cg17261303	Body	shore	10	133948207	JAKMIP3	-0.244797	0.000108656	DOWN	ESCA	0.875	0.90625	0.909091	0.773438
cg07343703	IGR	shore	1	244015224		-0.345459	0.000111309	DOWN	ESCA	0.875	0.945312	0.888889	0.890625
cg02451691	IGR	opensea	6	105721586		-0.114789	0.00011177	DOWN	ESCA	0.875	0.96875	0.909091	0.914062
cg00836308	Body	shore	1	36552959	TEKT2	-0.263234	0.000112796	DOWN	ESCA	0.875	0.898438	0.909091	0.789062
cg12993916	Body	opensea	6	15553155	DTNBP1	-0.234702	0.000112927	DOWN	ESCA	0.875	0.867188	0.909091	0.851562
cg12146829	Body	shore	5	1107855	SLC12A7	-0.359045	0.000118832	DOWN	ESCA	1	0.898438	1	0.898438
cg07592190	Body	opensea	11	105785765	GRIA4	-0.260345	0.000120319	DOWN	ESCA	0.875	0.875	0.909091	0.75
cg12758625	Body	opensea	20	3915606	RNF24	-0.184015	0.000120475	DOWN	ESCA	0.875	0.84375	0.909091	0.78125
cg14299235	Body	opensea	9	107657499	ABCA1	-0.137545	0.000120954	DOWN	ESCA	1	0.898438	1	0.890625
cg06254336	Body	opensea	2	228362004	AGFG1	-0.204222	0.000126241	DOWN	ESCA	0.875	0.914062	0.909091	0.734375
cg27404897	IGR	opensea	2	152092933		-0.248205	0.000129572	DOWN	ESCA	0.875	0.898438	0.909091	0.84375
cg13043598	TSS200	opensea	11	93464342	SNORA32	-0.109063	0.000130876	DOWN	ESCA	1	0.898438	1	0.867188
cg22615255	Body	shelf	10	101375759	SLC25A28	-0.142055	0.000132632	DOWN	ESCA	0.875	0.867188	0.909091	0.796875
cg09577455	Body	shore	6	29593382	GABBR1	-0.207612	0.000136699	DOWN	ESCA	0.875	0.921875	0.909091	0.859375
cg03166508	Body	opensea	10	89453226	PAPSS2	-0.162283	0.000138597	DOWN	ESCA	0.875	0.882812	0.909091	0.789062
cg18068521	IGR	opensea	14	82864434		-0.238644	0.000143026	DOWN	ESCA	0.875	0.914062	0.888889	0.765625
cg20627988	Body	shore	10	133946881	JAKMIP3	-0.302104	0.000144286	DOWN	ESCA	0.875	0.835938	0.909091	0.820312
cg17198320	Body	opensea	10	695877	DIP2C	-0.305556	0.000145854	DOWN	ESCA	0.875	0.851562	0.909091	0.828125
cg23295683	Body	shore	14	81998796	SEL1L	-0.155071	0.000147001	DOWN	ESCA	1	0.929688	1	0.867188
cg12378817	Body	opensea	10	133961235	JAKMIP3	-0.275112	0.000148467	DOWN	ESCA	0.875	0.90625	0.909091	0.65625
cg11395306	5'UTR	opensea	11	98939366	CNTN5	-0.183975	0.0001508	DOWN	ESCA	0.875	0.867188	0.909091	0.789062
cg03117005	TSS1500	shore	20	60642115	TAF4	-0.393986	0.000152244	DOWN	ESCA	1	0.890625	1	0.734375
cg09166556	IGR	shelf	1	156724277		-0.104603	0.000155755	DOWN	ESCA	0.875	0.875	0.909091	0.835938
cg20203365	Body	opensea	2	31470490	EHD3	-0.329802	0.000156123	DOWN	ESCA	0.875	0.882812	0.909091	0.796875
cg04586126	Body	island	5	176734633	MXD3	-0.227806	0.000157085	DOWN	ESCA	1	0.898438	1	0.890625
cg07572909	Body	opensea	1	113467640	SLC16A1	-0.107123	0.000157091	DOWN	ESCA	0.875	0.929688	0.909091	0.890625
cg18620927	IGR	opensea	10	2035340		-0.208669	0.000157173	DOWN	ESCA	0.875	0.898438	0.909091	0.875
cg09636661	3'UTR	opensea	16	69743901	NQO1	-0.282691	0.000157626	DOWN	ESCA	0.875	0.914062	0.909091	0.875
cg06689816	IGR	shelf	5	158639111		-0.405791	0.000160402	DOWN	ESCA	0.875	0.875	0.909091	0.742188
cg14773826	TSS1500	shore	5	52855566	NDUFS4	-0.166568	0.000163345	DOWN	ESCA	0.875	0.898438	0.909091	0.796875
cg23829990	Body	shore	2	99226761	UNC50	-0.245657	0.000167093	DOWN	ESCA	0.875	0.859375	0.909091	0.734375
cg09993711	Body	opensea	14	64746129	ESR2	-0.163834	0.000168519	DOWN	ESCA	1	0.914062	1	0.867188
cg03715305	3'UTR	shelf	19	5894715	NDUFA11	-0.168991	0.00017224	DOWN	ESCA	0.875	0.882812	0.909091	0.757812
cg11480762	Body	opensea	10	73103395	SLC29A3	-0.271204	0.000172577	DOWN	ESCA	0.875	0.882812	0.909091	0.828125
cg01904243	5'UTR	shelf	14	74251254	C14orf43	-0.377915	0.000173633	DOWN	ESCA	0.875	0.914062	0.909091	0.6875
cg14363249	5'UTR	opensea	9	75213807	TMC1	-0.204773	0.000180597	DOWN	ESCA	0.875	0.945312	0.909091	0.921875
cg21793517	Body	opensea	6	157323292	ARID1B	-0.126455	0.000181019	DOWN	ESCA	1	0.914062	1	0.898438
cg18854872	Body	opensea	2	198292151	SF3B1	-0.233659	0.000186872	DOWN	ESCA	0.875	0.890625	0.909091	0.65625
cg02697348	3'UTR	shore	7	50199187	C7orf72	-0.150353	0.000193144	DOWN	ESCA	0.875	0.820312	0.909091	0.742188
cg11721610	Body	opensea	1	200580225	KIF14	-0.167555	0.000195959	DOWN	ESCA	0.875	0.890625	0.909091	0.789062
cg08627847	1stExon	shore	12	6833830	COPS7A	-0.20383	0.000198121	DOWN	ESCA	1	0.976562	1	0.945312
cg13248574	IGR	opensea	14	77504561		-0.279496	0.000199612	DOWN	ESCA	1	0.921875	1	0.914062
cg04110868	3'UTR	opensea	10	133980715	JAKMIP3	-0.142729	0.000200201	DOWN	ESCA	0.875	0.84375	0.909091	0.734375
cg17778556	Body	opensea	2	224773702	WDFY1	-0.200692	0.000203565	DOWN	ESCA	0.875	0.875	0.909091	0.804688
cg15943139	Body	opensea	6	22061708	FLJ22536	-0.204365	0.00020504	DOWN	ESCA	0.875	0.890625	0.909091	0.851562
cg05888181	3'UTR	shore	8	1952319	KBTBD11	-0.335775	0.000210131	DOWN	ESCA	0.875	0.90625	0.909091	0.820312
cg24389195	Body	opensea	13	30385117	UBL3	-0.10611	0.000210217	DOWN	ESCA	0.875	0.867188	0.909091	0.789062
cg21336300	TSS1500	opensea	12	25204332	LRMP	-0.331526	0.000211101	DOWN	ESCA	0.875	0.90625	0.888889	0.78125
cg15612945	5'UTR	shelf	2	64242453	VPS54	-0.156508	0.000211677	DOWN	ESCA	1	0.914062	1	0.742188
cg14706338	IGR	opensea	3	82178370		-0.134243	0.00021345	DOWN	ESCA	0.875	0.882812	0.909091	0.78125
cg18011691	Body	opensea	8	26160828	PPP2R2A	-0.181526	0.000214374	DOWN	ESCA	0.875	0.898438	0.909091	0.859375
cg01980222	1stExon	opensea	6	41130917	TREM2	-0.188502	0.000217127	DOWN	ESCA	0.875	0.96875	0.888889	0.921875
cg01024962	Body	opensea	14	31389792	STRN3	-0.208872	0.000219052	DOWN	ESCA	1	0.867188	1	0.835938
cg01337514	Body	shore	1	6511026	ESPN	-0.26733	0.00022152	DOWN	ESCA	0.875	0.867188	0.909091	0.796875
cg14285764	1stExon	opensea	12	7456988	ACSM4	-0.192595	0.000221703	DOWN	ESCA	0.875	0.867188	0.909091	0.828125
cg25983531	TSS1500	opensea	7	36765142	AOAH	-0.306115	0.000222285	DOWN	ESCA	0.875	0.828125	0.909091	0.78125
cg19871394	Body	shore	6	11539786	TMEM170B	-0.28803	0.000222839	DOWN	ESCA	1	0.898438	1	0.820312
cg02269083	TSS1500	opensea	18	56296607	ALPK2	-0.312422	0.00022639	DOWN	ESCA	0.875	0.914062	0.888889	0.867188
cg22995064	Body	opensea	6	37913121	ZFAND3	-0.205453	0.000229596	DOWN	ESCA	0.875	0.929688	0.909091	0.875
cg01655427	TSS1500	shore	4	109091059	LEF1	-0.374153	0.000236608	DOWN	ESCA	0.875	0.882812	0.909091	0.835938
cg12433592	Body	shelf	10	133957095	JAKMIP3	-0.312497	0.000242508	DOWN	ESCA	0.875	0.859375	0.909091	0.757812
cg02144516	TSS1500	shore	1	1311909	AURKAIP1	-0.176232	0.000245017	DOWN	ESCA	0.875	0.898438	0.909091	0.78125
cg09246302	1stExon	opensea	7	112121036	C7orf53	-0.121097	0.000246491	DOWN	ESCA	0.875	0.875	0.909091	0.726562
cg05136650	Body	shelf	20	44523309	CTSA	-0.170356	0.00024731	DOWN	ESCA	0.875	0.835938	0.909091	0.734375
cg11192787	IGR	opensea	5	95580517		-0.250396	0.00025203	DOWN	ESCA	0.875	0.90625	0.909091	0.773438
cg16053677	Body	opensea	18	9261071	ANKRD12	-0.135573	0.000253469	DOWN	ESCA	0.875	0.84375	0.909091	0.75
cg12973803	IGR	opensea	2	190392259		-0.274188	0.000254481	DOWN	ESCA	0.875	0.9375	0.909091	0.84375
cg22922815	Body	opensea	4	147106103	LSM6	-0.138173	0.000254565	DOWN	ESCA	1	0.960938	1	0.90625
cg09404376	TSS200	shore	6	134499189	SGK1	-0.307968	0.000260062	DOWN	ESCA	1	0.953125	1	0.851562
cg15723028	Body	opensea	8	90776474	RIPK2	-0.190115	0.000260523	DOWN	ESCA	0.875	0.921875	0.888889	0.875
cg11944139	Body	shelf	10	133957543	JAKMIP3	-0.286851	0.000265589	DOWN	ESCA	0.875	0.859375	0.909091	0.648438
cg14066298	Body	shelf	6	30297565	TRIM39	-0.150265	0.000266023	DOWN	ESCA	0.875	0.835938	0.909091	0.84375
cg18465082	Body	island	5	176734745	MXD3	-0.189523	0.000266432	DOWN	ESCA	0.875	0.882812	0.909091	0.726562
cg02162534	Body	shelf	10	133956875	JAKMIP3	-0.271495	0.000266707	DOWN	ESCA	0.875	0.882812	0.909091	0.8125
cg01487694	3'UTR	opensea	8	100974617	RGS22	-0.308175	0.000266717	DOWN	ESCA	0.875	0.882812	0.909091	0.765625
cg00907274	1stExon	opensea	3	27498161	SLC4A7	-0.16301	0.000274694	DOWN	ESCA	0.875	0.882812	0.888889	0.835938
cg23614835	Body	opensea	12	91363837	EPYC	-0.202139	0.000276984	DOWN	ESCA	1	0.882812	1	0.679688
cg15438951	5'UTR	shore	12	96389694	HAL	-0.149713	0.000277063	DOWN	ESCA	1	0.914062	1	0.84375
cg26378073	3'UTR	shore	10	105213818	CALHM1	-0.257288	0.000280673	DOWN	ESCA	0.875	0.875	0.909091	0.773438
cg02736186	Body	shelf	16	72990977	ZFHX3	-0.103861	0.000294414	DOWN	ESCA	0.875	0.898438	0.909091	0.859375
cg03717584	Body	opensea	10	74498683	CCDC109A	-0.133282	0.000301811	DOWN	ESCA	0.875	0.890625	0.909091	0.625
cg07770370	Body	opensea	10	133961306	JAKMIP3	-0.152608	0.000303144	DOWN	ESCA	0.875	0.90625	0.909091	0.757812
cg25216039	Body	opensea	6	90299661	ANKRD6	-0.270887	0.000303371	DOWN	ESCA	0.875	0.835938	0.909091	0.632812
cg13857678	IGR	opensea	9	75079943		-0.398487	0.000304759	DOWN	ESCA	0.875	0.890625	0.909091	0.835938
cg20351875	TSS1500	opensea	12	65015547	MIR548C	-0.222522	0.000304778	DOWN	ESCA	0.875	0.882812	0.888889	0.851562
cg14337897	Body	shore	9	99379575	CDC14B	-0.194007	0.000306079	DOWN	ESCA	1	0.9375	1	0.882812
cg11362622	Body	opensea	12	107836508	BTBD11	-0.331848	0.000309777	DOWN	ESCA	1	0.929688	1	0.90625
cg14840502	IGR	opensea	6	22623897		-0.287507	0.000311809	DOWN	ESCA	0.875	0.90625	0.909091	0.867188
cg03691144	IGR	island	13	112238872		-0.19762	0.000314897	DOWN	ESCA	0.875	0.882812	0.909091	0.796875
cg09469111	TSS1500	shore	5	138731441	LOC389333	-0.133519	0.000315329	DOWN	ESCA	0.875	0.890625	0.909091	0.796875
cg11553919	3'UTR	opensea	4	68604257	GNRHR	-0.131333	0.000320753	DOWN	ESCA	1	0.875	1	0.789062
cg06992688	TSS1500	shore	14	94491958	OTUB2	-0.308227	0.000324126	DOWN	ESCA	0.875	0.875	0.909091	0.757812
cg17407813	IGR	shelf	8	76323405		-0.148789	0.000326347	DOWN	ESCA	0.875	0.875	0.909091	0.796875
cg21217221	5'UTR	shore	14	65881787	FUT8	-0.210444	0.000326798	DOWN	ESCA	0.875	0.882812	0.909091	0.835938
cg00602811	TSS1500	shelf	2	145278564	ZEB2	-0.321039	0.000327929	DOWN	ESCA	0.875	0.914062	0.909091	0.890625
cg16597406	3'UTR	shelf	17	8130173	C17orf68	-0.455486	0.000331256	DOWN	ESCA	0.875	0.890625	0.888889	0.867188
cg14280171	TSS1500	shore	12	16034100	STRAP	-0.116738	0.000332157	DOWN	ESCA	1	0.84375	1	0.8125
cg22528270	5'UTR	opensea	7	151505116	PRKAG2	-0.26492	0.000346068	DOWN	ESCA	0.875	0.835938	0.909091	0.78125
cg15151364	5'UTR	opensea	1	167298762	POU2F1	-0.203762	0.000347015	DOWN	ESCA	0.875	0.875	0.909091	0.828125
cg08279189	Body	opensea	6	28875370	TRIM27	-0.120975	0.000350245	DOWN	ESCA	0.875	0.882812	0.909091	0.726562
cg24101039	Body	shelf	7	21470054	SP4	-0.137051	0.000355919	DOWN	ESCA	1	0.953125	1	0.953125
cg19661705	Body	opensea	15	31307115	TRPM1	-0.282911	0.000357982	DOWN	ESCA	0.875	0.882812	0.909091	0.84375
cg06413272	IGR	opensea	7	16605488		-0.136264	0.00036368	DOWN	ESCA	0.875	0.851562	0.909091	0.84375
cg24061597	Body	opensea	7	3849396	SDK1	-0.224246	0.000367157	DOWN	ESCA	0.875	0.828125	0.909091	0.695312
cg03094134	Body	shelf	6	30297174	TRIM39	-0.129749	0.000381604	DOWN	ESCA	0.875	0.835938	0.909091	0.734375
cg15010603	Body	opensea	7	17962186	SNX13	-0.195413	0.000382217	DOWN	ESCA	0.875	0.890625	0.888889	0.84375
cg14905466	TSS200	shore	6	134499143	SGK1	-0.279664	0.000391784	DOWN	ESCA	1	0.945312	1	0.796875
cg11057824	Body	shore	14	50471938	C14orf182	-0.139738	0.000396307	DOWN	ESCA	0.875	0.890625	0.888889	0.75
cg22880122	Body	opensea	6	31027005	HCG22	-0.168873	0.000399283	DOWN	ESCA	1	0.882812	1	0.867188
cg11061343	Body	opensea	17	73993843	C17orf106	-0.266909	0.000403453	DOWN	ESCA	0.875	0.914062	0.888889	0.84375
cg11823637	IGR	opensea	12	22882821		-0.217675	0.000409711	DOWN	ESCA	0.875	0.859375	0.909091	0.828125
cg26540647	3'UTR	opensea	16	27791248	KIAA0556	-0.1976	0.000410569	DOWN	ESCA	0.875	0.859375	0.909091	0.742188
cg11173246	TSS1500	shore	11	841376	TSPAN4	-0.252093	0.000419558	DOWN	ESCA	0.875	0.875	0.909091	0.695312
cg21992696	Body	opensea	2	9125026	MBOAT2	-0.243548	0.000424173	DOWN	ESCA	1	0.914062	1	0.882812
cg09149118	TSS1500	opensea	2	187463618	ITGAV	-0.284165	0.000426014	DOWN	ESCA	0.875	0.882812	0.888889	0.84375
cg04439513	TSS1500	opensea	3	98072423	OR5K4	-0.195701	0.000428152	DOWN	ESCA	0.875	0.914062	0.888889	0.867188
cg04657768	Body	shore	10	133947292	JAKMIP3	-0.23236	0.000428819	DOWN	ESCA	0.875	0.804688	0.909091	0.75
cg07806248	Body	opensea	5	177422782	PROP1	-0.136089	0.000430804	DOWN	ESCA	0.875	0.835938	0.909091	0.773438
cg03409144	5'UTR	shelf	10	185935	ZMYND11	-0.195503	0.0004332	DOWN	ESCA	0.875	0.84375	0.909091	0.789062
cg22283653	IGR	shore	8	49824208		-0.377168	0.000434576	DOWN	ESCA	0.875	0.890625	0.888889	0.789062
cg02620054	Body	shore	10	133946674	JAKMIP3	-0.270552	0.000436443	DOWN	ESCA	0.875	0.828125	0.909091	0.664062
cg23702727	Body	opensea	17	73642607	RECQL5	-0.222501	0.000438426	DOWN	ESCA	0.875	0.867188	0.909091	0.820312
cg07851290	IGR	opensea	2	31108366		-0.166228	0.000441281	DOWN	ESCA	0.875	0.859375	0.909091	0.765625
cg18802706	Body	opensea	17	78902434	RPTOR	-0.142631	0.000442398	DOWN	ESCA	1	0.96875	1	0.960938
cg12459718	3'UTR	shelf	17	8129997	C17orf68	-0.454474	0.000448075	DOWN	ESCA	0.875	0.867188	0.888889	0.84375
cg01776926	Body	opensea	12	116560359	MED13L	-0.151929	0.000456117	DOWN	ESCA	0.875	0.859375	0.888889	0.820312
cg02724401	Body	opensea	12	78542637	NAV3	-0.196917	0.000457197	DOWN	ESCA	1	0.8125	1	0.625
cg05292082	5'UTR	shore	21	32928345	TIAM1	-0.231244	0.000462361	DOWN	ESCA	0.875	0.8125	0.909091	0.75
cg14125003	5'UTR	shore	11	67978396	SUV420H1	-0.192191	0.000465778	DOWN	ESCA	1	0.914062	1	0.84375
cg27543672	IGR	shelf	1	84541035		-0.217827	0.000466405	DOWN	ESCA	0.875	0.835938	0.909091	0.710938
cg21772773	Body	opensea	1	6880294	CAMTA1	-0.150161	0.000467338	DOWN	ESCA	0.875	0.820312	0.909091	0.757812
cg09365924	Body	shelf	12	53611399	RARG	-0.24947	0.000471578	DOWN	ESCA	0.875	0.867188	0.909091	0.773438
cg08897778	Body	shelf	16	84228960	ADAD2	-0.161117	0.000472001	DOWN	ESCA	0.875	0.84375	0.909091	0.765625
cg14789272	Body	opensea	5	54456056	CDC20B	-0.12935	0.000473002	DOWN	ESCA	0.875	0.890625	0.909091	0.734375
cg09694051	3'UTR	opensea	12	27181973	MED21	-0.184766	0.000475687	DOWN	ESCA	0.875	0.96875	0.909091	0.945312
cg07751803	Body	island	19	47258810	FKRP	-0.1845	0.000481128	DOWN	ESCA	0.875	0.867188	0.909091	0.804688
cg26392495	3'UTR	opensea	13	46536976	ZC3H13	-0.142136	0.000481418	DOWN	ESCA	0.875	0.875	0.888889	0.75
cg10095534	Body	opensea	15	48931946	FBN1	-0.174551	0.000490939	DOWN	ESCA	0.875	0.851562	0.909091	0.75
cg17837572	Body	opensea	7	4211212	SDK1	-0.159545	0.000495249	DOWN	ESCA	0.875	0.8125	0.909091	0.742188
cg19345940	Body	shore	8	142222121	SLC45A4	-0.104963	0.000496488	DOWN	ESCA	1	0.867188	1	0.773438
cg13051977	5'UTR	opensea	1	45148001	C1orf228	-0.359822	0.000504548	DOWN	ESCA	0.875	0.898438	0.909091	0.84375
cg20942162	IGR	opensea	17	32741121		-0.208576	0.000507107	DOWN	ESCA	1	0.867188	1	0.804688
cg10272176	Body	shore	16	2904862	PRSS22	-0.294163	0.000507538	DOWN	ESCA	0.875	0.890625	0.909091	0.820312
cg15378579	5'UTR	opensea	2	17728722	VSNL1	-0.144976	0.000510445	DOWN	ESCA	1	0.929688	1	0.882812
cg02673107	Body	opensea	6	33138131	COL11A2	-0.20333	0.000514575	DOWN	ESCA	0.875	0.84375	0.909091	0.695312
cg13952838	Body	opensea	10	133960453	JAKMIP3	-0.274631	0.000516708	DOWN	ESCA	0.875	0.828125	0.909091	0.765625
cg17956563	TSS1500	shore	11	1332238	TOLLIP	-0.26797	0.000518996	DOWN	ESCA	0.875	0.882812	0.909091	0.679688
cg01835384	1stExon	shelf	14	61744295	TMEM30B	-0.305199	0.000519963	DOWN	ESCA	1	0.835938	1	0.65625
cg09036531	IGR	opensea	10	96991505		-0.110591	0.000521188	DOWN	ESCA	0.875	0.90625	0.909091	0.765625
cg01551258	Body	opensea	17	30479187	RHOT1	-0.110014	0.000536715	DOWN	ESCA	1	0.96875	1	0.960938
cg13977355	TSS1500	shore	9	140171765	C9orf167	-0.208118	0.000538999	DOWN	ESCA	0.875	0.898438	0.888889	0.84375
cg21150675	Body	opensea	3	54704963	CACNA2D3	-0.137923	0.000542732	DOWN	ESCA	0.875	0.820312	0.909091	0.8125
cg04935965	5'UTR	opensea	21	40822476	SH3BGR	-0.18288	0.000555605	DOWN	ESCA	0.875	0.867188	0.909091	0.734375
cg17835356	Body	shore	8	41387960	GINS4	-0.207946	0.000558408	DOWN	ESCA	0.875	0.84375	0.909091	0.796875
cg21334045	5'UTR	opensea	12	24709862	SOX5	-0.360189	0.000566437	DOWN	ESCA	0.875	0.882812	0.909091	0.835938
cg21105875	TSS1500	shore	1	202778869	KDM5B	-0.163586	0.000567989	DOWN	ESCA	1	0.851562	1	0.75
cg09049417	3'UTR	opensea	8	28421125	FZD3	-0.170959	0.000568885	DOWN	ESCA	1	0.882812	1	0.851562
cg11226808	5'UTR	opensea	1	3581320	TP73	-0.230753	0.000571806	DOWN	ESCA	0.875	0.914062	0.909091	0.835938
cg16943151	Body	opensea	10	62647977	RHOBTB1	-0.146273	0.000572505	DOWN	ESCA	0.875	0.84375	0.909091	0.820312
cg19390271	5'UTR	opensea	12	70645360	CNOT2	-0.228175	0.000572721	DOWN	ESCA	0.875	0.867188	0.909091	0.632812
cg18832655	Body	opensea	10	11805122	ECHDC3	-0.122218	0.000573315	DOWN	ESCA	0.875	0.882812	0.909091	0.796875
cg14329066	IGR	opensea	8	73885161		-0.241431	0.000577546	DOWN	ESCA	0.875	0.914062	0.909091	0.78125
cg24033558	Body	island	15	45479755	SHF	-0.378961	0.000578327	DOWN	ESCA	0.875	0.820312	0.909091	0.804688
cg13889007	TSS1500	shore	3	53194139	PRKCD	-0.190558	0.000587556	DOWN	ESCA	0.875	0.8125	0.909091	0.742188
cg05333442	Body	shore	16	58533743	NDRG4	-0.242877	0.000588796	DOWN	ESCA	0.875	0.867188	0.909091	0.71875
cg00451491	IGR	opensea	2	157528744		-0.110907	0.00059078	DOWN	ESCA	1	0.8125	1	0.601562
cg02899772	Body	island	16	84002599	NECAB2	-0.401569	0.00059586	DOWN	ESCA	0.875	0.851562	0.888889	0.84375
cg06512249	Body	shore	6	29599390	GABBR1	-0.221795	0.000600198	DOWN	ESCA	0.875	0.867188	0.909091	0.859375
cg01517832	Body	shore	11	1329962	TOLLIP	-0.197457	0.000602803	DOWN	ESCA	0.875	0.921875	0.888889	0.882812
cg14193097	3'UTR	opensea	9	116150138	ALAD	-0.226822	0.000604679	DOWN	ESCA	0.875	0.875	0.909091	0.75
cg15709265	IGR	shelf	3	32820135		-0.142273	0.000606431	DOWN	ESCA	0.875	0.8125	0.909091	0.726562
cg21690450	Body	opensea	13	102276634	ITGBL1	-0.259897	0.000607262	DOWN	ESCA	0.875	0.882812	0.888889	0.625
cg13407169	Body	shore	2	74731413	LOC151534	-0.251617	0.000613916	DOWN	ESCA	0.875	0.898438	0.909091	0.632812
cg20303301	3'UTR	opensea	17	57937339	TUBD1	-0.107221	0.000614373	DOWN	ESCA	1	0.851562	1	0.671875
cg04170065	3'UTR	opensea	16	72153204	PMFBP1	-0.197943	0.00061444	DOWN	ESCA	0.875	0.84375	0.909091	0.640625
cg19486756	Body	shelf	5	150281191	ZNF300	-0.18836	0.000615271	DOWN	ESCA	0.875	0.882812	0.909091	0.859375
cg10484965	IGR	opensea	2	172524214		-0.183032	0.000621042	DOWN	ESCA	1	0.835938	1	0.757812
cg14220887	Body	shelf	14	76130978	TTLL5	-0.151875	0.000624958	DOWN	ESCA	1	0.851562	1	0.757812
cg05729372	Body	opensea	10	53526990	PRKG1	-0.237551	0.000626086	DOWN	ESCA	0.875	0.882812	0.909091	0.828125
cg09793269	IGR	shelf	12	105348269		-0.122621	0.000629248	DOWN	ESCA	0.875	0.851562	0.888889	0.835938
cg21696012	Body	shelf	1	24131000	HMGCL	-0.236762	0.000631471	DOWN	ESCA	0.875	0.929688	0.909091	0.921875
cg10750315	IGR	opensea	11	28780002		-0.227087	0.000632809	DOWN	ESCA	0.875	0.84375	0.909091	0.703125
cg26855015	IGR	opensea	12	91729835		-0.25916	0.000636942	DOWN	ESCA	0.875	0.90625	0.888889	0.773438
cg11570286	3'UTR	opensea	7	82385343	PCLO	-0.207788	0.000639527	DOWN	ESCA	0.875	0.890625	0.888889	0.859375
cg09412061	Body	island	3	50357466	HYAL2	-0.148893	0.00064404	DOWN	ESCA	0.875	0.851562	0.909091	0.726562
cg18913923	Body	opensea	7	36646768	AOAH	-0.186486	0.000662928	DOWN	ESCA	0.875	0.820312	0.909091	0.78125
cg19995856	IGR	opensea	14	91574593		-0.152966	0.000664877	DOWN	ESCA	1	0.84375	1	0.8125
cg19684190	IGR	opensea	10	54759379		-0.149721	0.000666518	DOWN	ESCA	0.875	0.835938	0.909091	0.773438
cg09590778	IGR	shore	10	134957173		-0.196063	0.000672181	DOWN	ESCA	0.875	0.828125	0.909091	0.726562
cg22693266	TSS1500	opensea	12	28409714	CCDC91	-0.19816	0.000672784	DOWN	ESCA	1	0.804688	1	0.734375
cg21244086	Body	shore	15	45479462	SHF	-0.194209	0.000672928	DOWN	ESCA	1	0.882812	1	0.789062
cg19144497	5'UTR	shelf	15	74836094	ARID3B	-0.309164	0.000677127	DOWN	ESCA	0.875	0.921875	0.888889	0.890625
cg23464284	Body	opensea	6	166996837	RPS6KA2	-0.186063	0.000680158	DOWN	ESCA	0.875	0.867188	0.909091	0.789062
cg00069391	Body	opensea	7	3419305	SDK1	-0.237189	0.000681908	DOWN	ESCA	0.875	0.820312	0.909091	0.703125
cg05407490	TSS200	opensea	7	23749667	STK31	-0.236827	0.000683639	DOWN	ESCA	0.875	0.835938	0.909091	0.804688
cg07671752	Body	island	5	176734858	MXD3	-0.137758	0.000688781	DOWN	ESCA	0.875	0.851562	0.909091	0.835938
cg07816190	IGR	opensea	2	189748382		-0.221508	0.000694047	DOWN	ESCA	0.875	0.929688	0.909091	0.890625
cg17608082	Body	opensea	5	9119047	SEMA5A	0.185466	0.000694701	UP	ESCA	0.875	0.882812	0.909091	0.78125
cg26460678	TSS1500	shore	3	50360667	HYAL2	-0.146287	0.000694796	DOWN	ESCA	0.875	0.914062	0.909091	0.835938
cg14999931	Body	opensea	10	6212377	PFKFB3	-0.100922	0.000705189	DOWN	ESCA	0.875	0.84375	0.909091	0.804688
cg17344770	TSS1500	opensea	19	3537694	C19orf71	-0.221148	0.000706485	DOWN	ESCA	0.875	0.882812	0.888889	0.804688
cg24536163	Body	opensea	18	61264371	SERPINB13	-0.297931	0.000706732	DOWN	ESCA	0.875	0.828125	0.909091	0.640625
cg01341655	IGR	opensea	4	62202294		-0.148476	0.000709806	DOWN	ESCA	1	0.859375	1	0.8125
cg13079528	Body	opensea	7	4027346	SDK1	-0.217307	0.000711313	DOWN	ESCA	0.875	0.851562	0.909091	0.765625
cg06205574	Body	opensea	12	23858674	SOX5	-0.306715	0.000713197	DOWN	ESCA	0.875	0.90625	0.909091	0.804688
cg25878131	TSS1500	opensea	13	41594509	ELF1	-0.166319	0.000715447	DOWN	ESCA	0.875	0.859375	0.909091	0.804688
cg01673780	TSS200	opensea	12	68619593	IL26	-0.197758	0.000717714	DOWN	ESCA	0.875	0.851562	0.909091	0.828125
cg19660812	5'UTR	shelf	8	38617447	TACC1	-0.41853	0.00072747	DOWN	ESCA	1	0.90625	1	0.851562
cg03554199	IGR	shelf	14	96855102		-0.201148	0.000743214	DOWN	ESCA	0.875	0.914062	0.888889	0.835938
cg10116456	Body	opensea	1	231838098	TSNAX-DISC1	-0.301438	0.000753386	DOWN	ESCA	0.875	0.859375	0.909091	0.851562
cg00917471	Body	shelf	1	43228316	LEPRE1	-0.304546	0.000767052	DOWN	ESCA	0.875	0.851562	0.909091	0.789062
cg20672284	Body	opensea	12	23998921	SOX5	-0.262895	0.000772731	DOWN	ESCA	0.875	0.890625	0.909091	0.78125
cg01149683	IGR	opensea	3	66705803		-0.228156	0.000792837	DOWN	ESCA	0.875	0.84375	0.909091	0.734375
cg13862419	IGR	shore	11	120038190		-0.144331	0.000796399	DOWN	ESCA	0.875	0.804688	0.909091	0.75
cg06394229	TSS200	opensea	19	39303775	LGALS4	-0.248894	0.000796999	DOWN	ESCA	0.875	0.835938	0.909091	0.710938
cg07742017	IGR	shelf	17	68161011		-0.221426	0.000797255	DOWN	ESCA	0.875	0.835938	0.909091	0.789062
cg26576576	Body	opensea	1	214627705	PTPN14	-0.150199	0.000801441	DOWN	ESCA	1	0.804688	1	0.757812
cg13494173	IGR	shelf	9	33040761		-0.130624	0.000803365	DOWN	ESCA	0.875	0.84375	0.909091	0.8125
cg02566157	3'UTR	opensea	11	61025815	VWCE	-0.23633	0.000803918	DOWN	ESCA	0.875	0.851562	0.909091	0.84375
cg03351487	Body	opensea	2	169003820	STK39	-0.211914	0.000804376	DOWN	ESCA	0.875	0.820312	0.909091	0.789062
cg09672452	Body	opensea	15	55665236	CCPG1	-0.325713	0.00080537	DOWN	ESCA	0.875	0.867188	0.909091	0.765625
cg26955132	IGR	opensea	12	13181499		-0.162313	0.000808171	DOWN	ESCA	0.875	0.929688	0.909091	0.84375
cg03872339	Body	island	10	133948517	JAKMIP3	-0.310355	0.000815244	DOWN	ESCA	0.875	0.835938	0.909091	0.773438
cg05353868	TSS1500	shelf	11	65364117	KCNK7	-0.104938	0.00081626	DOWN	ESCA	0.875	0.835938	0.909091	0.601562
cg01399379	IGR	shore	12	108298374		-0.187669	0.000816339	DOWN	ESCA	0.875	0.898438	0.909091	0.882812
cg19793598	TSS1500	shore	3	133615597	RAB6B	-0.22411	0.000819284	DOWN	ESCA	0.875	0.90625	0.909091	0.859375
cg13071069	Body	shelf	3	13005914	IQSEC1	-0.149836	0.000821654	DOWN	ESCA	0.875	0.84375	0.909091	0.75
cg21463140	Body	shelf	4	47913142	NFXL1	-0.170768	0.000822786	DOWN	ESCA	0.875	0.9375	0.888889	0.867188
cg07628084	TSS1500	shore	6	112576119	LAMA4	-0.230134	0.000824872	DOWN	ESCA	0.875	0.859375	0.909091	0.726562
cg20769926	IGR	shelf	6	166419012		0.196134	0.000833408	UP	ESCA	1	0.898438	1	0.84375
cg27048208	3'UTR	shore	10	75543235	CHCHD1	-0.169879	0.000841599	DOWN	ESCA	0.875	0.882812	0.909091	0.726562
cg14097440	5'UTR	shelf	14	74251018	C14orf43	-0.231271	0.00084312	DOWN	ESCA	0.875	0.890625	0.909091	0.820312
cg13300521	IGR	shore	5	93728		-0.167845	0.00084436	DOWN	ESCA	0.875	0.820312	0.909091	0.742188
cg23947050	Body	shelf	13	26046175	ATP8A2	-0.196901	0.000845757	DOWN	ESCA	0.875	0.835938	0.909091	0.710938
cg19677302	Body	shore	12	33048259	PKP2	-0.250508	0.000847522	DOWN	ESCA	0.875	0.890625	0.909091	0.84375
cg15683166	5'UTR	opensea	10	124611000	FAM24B	-0.175205	0.000858914	DOWN	ESCA	0.875	0.960938	0.909091	0.890625
cg24789682	IGR	opensea	4	152217416		-0.181487	0.000862082	DOWN	ESCA	0.875	0.867188	0.909091	0.78125
cg15661753	IGR	shore	12	49627010		-0.338309	0.000863606	DOWN	ESCA	0.875	0.859375	0.909091	0.8125
cg00948664	Body	shore	3	48935316	SLC25A20	-0.303829	0.000864982	DOWN	ESCA	0.875	0.875	0.888889	0.671875
cg14044216	Body	opensea	10	133921075	JAKMIP3	-0.266274	0.000868919	DOWN	ESCA	0.875	0.828125	0.909091	0.710938
cg22304799	IGR	opensea	2	28877884		-0.302566	0.000870101	DOWN	ESCA	1	0.875	1	0.820312
cg06296067	3'UTR	opensea	10	71962872	PPA1	-0.114345	0.000879472	DOWN	ESCA	0.875	0.90625	0.888889	0.851562
cg25126854	Body	opensea	10	76697566	MYST4	-0.224969	0.000886754	DOWN	ESCA	1	0.882812	1	0.835938
cg24824371	Body	opensea	7	158075968	PTPRN2	0.126005	0.000896107	UP	ESCA	0.875	0.851562	0.888889	0.75
cg15576869	Body	opensea	7	50450374	IKZF1	-0.152546	0.00089638	DOWN	ESCA	0.875	0.859375	0.888889	0.820312
cg03309978	Body	shelf	13	113748255	MCF2L	-0.162494	0.000899397	DOWN	ESCA	0.875	0.90625	0.909091	0.835938
cg01786360	IGR	shelf	6	106804977		-0.236163	0.000908101	DOWN	ESCA	0.875	0.820312	0.909091	0.742188
cg08715146	TSS1500	shore	22	46067137	ATXN10	-0.187711	0.00091407	DOWN	ESCA	0.875	0.921875	0.909091	0.875
cg09734761	IGR	opensea	16	85569506		-0.248149	0.000925603	DOWN	ESCA	0.875	0.953125	0.888889	0.890625
cg09305096	5'UTR	opensea	2	189191655	GULP1	-0.21143	0.000931373	DOWN	ESCA	0.875	0.859375	0.909091	0.796875
cg19544434	TSS200	opensea	10	129845670	PTPRE	-0.110185	0.000941966	DOWN	ESCA	1	0.890625	1	0.84375
cg07277549	5'UTR	opensea	7	30509141	NOD1	-0.357839	0.000948085	DOWN	ESCA	0.875	0.867188	0.888889	0.875
cg23411013	Body	opensea	15	60868149	RORA	-0.255947	0.000949381	DOWN	ESCA	0.875	0.867188	0.909091	0.828125
cg12914100	3'UTR	opensea	12	113734359	TPCN1	-0.152376	0.000950075	DOWN	ESCA	0.875	0.90625	0.909091	0.882812
cg15529551	Body	opensea	14	61283164	MNAT1	-0.14766	0.000953151	DOWN	ESCA	0.875	0.859375	0.909091	0.742188
cg16283385	3'UTR	opensea	11	120958445	TBCEL	-0.238958	0.000962743	DOWN	ESCA	0.875	0.84375	0.909091	0.773438
cg03340036	TSS1500	shore	4	89446409	PIGY	-0.101653	0.000965502	DOWN	ESCA	0.875	0.90625	0.909091	0.867188
cg19265000	Body	shelf	12	49460706	RHEBL1	-0.148665	0.000965536	DOWN	ESCA	0.875	0.929688	0.909091	0.882812
cg11944110	IGR	opensea	12	117581067		-0.322461	0.00097297	DOWN	ESCA	0.875	0.921875	0.888889	0.921875
cg14270556	TSS1500	shore	17	5373138	DHX33	-0.148256	0.000976903	DOWN	ESCA	0.875	0.890625	0.888889	0.851562
cg11729848	Body	opensea	5	145252094	GRXCR2	-0.305703	0.000987028	DOWN	ESCA	0.875	0.890625	0.909091	0.78125
cg11819369	IGR	opensea	1	83279545		-0.213901	0.000997139	DOWN	ESCA	0.875	0.875	0.888889	0.828125
cg25129781	3'UTR	opensea	11	111156908	C11orf53	-0.259808	0.000999567	DOWN	ESCA	0.875	0.90625	0.909091	0.757812
cg16463558	Body	shore	11	101918710	C11orf70	0.30011	8.74573e-07	UP	HNSC	0.826087	0.906009	0.9	0.696456
cg02812767	TSS1500	shore	15	74218468	LOXL1	0.18079	1.52667e-06	UP	HNSC	0.869565	0.881356	0.923077	0.710324
cg13287553	Body	shore	7	4784419	FOXK1	0.200233	2.77541e-06	UP	HNSC	0.826087	0.876733	0.9	0.734977
cg13806162	Body	shelf	1	865013	SAMD11	0.176847	4.3266e-05	UP	HNSC	0.913043	0.856703	0.947368	0.622496
cg16509239	Body	shore	11	62212431	AHNAK	0.206194	4.56729e-05	UP	HNSC	0.826087	0.848998	0.9	0.756549
cg24522254	IGR	shore	2	174878113		0.289688	5.03159e-05	UP	HNSC	0.869565	0.884438	0.923077	0.714946
cg10932939	IGR	opensea	5	153466023		0.223967	0.000135753	UP	HNSC	0.826087	0.853621	0.888889	0.727273
cg24495017	TSS1500	shore	5	134370530	PITX1	0.10803	0.000139849	UP	HNSC	0.826087	0.822804	0.9	0.604006
cg23617530	IGR	opensea	6	85345299		0.243176	0.000140622	UP	HNSC	0.826087	0.862866	0.9	0.602465
cg09031823	TSS1500	opensea	4	83674996	MIR575	0.253328	0.000140737	UP	HNSC	0.826087	0.859784	0.9	0.768875
cg00028013	TSS200	island	15	74218697	LOXL1	0.234083	0.000179849	UP	HNSC	0.826087	0.822804	0.894737	0.684129
cg10398993	TSS1500	opensea	16	809972	MSLN	0.194197	0.000198573	UP	HNSC	0.826087	0.83359	0.9	0.845917
cg07637741	Body	opensea	6	159084426	SYTL3	0.259832	0.000205601	UP	HNSC	0.826087	0.858243	0.894737	0.750385
cg23378722	IGR	opensea	13	49882500		0.202185	0.000226613	UP	HNSC	0.826087	0.850539	0.9	0.725732
cg12950181	TSS1500	shore	5	93447648	FAM172A	0.236204	0.00028752	UP	HNSC	0.826087	0.861325	0.9	0.77812
cg07317017	TSS200	island	15	74218715	LOXL1	0.173738	0.000287932	UP	HNSC	0.826087	0.816641	0.894737	0.713405
cg00888463	Body	shore	7	106686041	PRKAR2B	0.239368	0.000382713	UP	HNSC	0.826087	0.808937	0.9	0.627119
cg13334727	TSS200	island	5	132113601	2021-09-08	0.130676	0.000424725	UP	HNSC	0.826087	0.802773	0.9	0.637904
cg07301105	TSS1500	island	2	232379665	C2orf52	0.186946	0.000535831	UP	HNSC	0.869565	0.822804	0.923077	0.691834
cg16126958	Body	shore	11	134122492	THYN1	0.194683	0.000558884	UP	HNSC	0.826087	0.827427	0.9	0.771957
cg09474442	Body	shore	2	120189867	TMEM37	0.140329	0.000587648	UP	HNSC	0.826087	0.824345	0.9	0.713405
cg13713522	Body	island	8	141109051	TRAPPC9	-0.132488	0.00065086	DOWN	HNSC	0.826087	0.836672	0.894737	0.617874
cg01109279	TSS1500	shore	8	1920950	KBTBD11	0.241595	0.000675445	UP	HNSC	0.826087	0.802773	0.894737	0.600924
cg21994579	Body	island	17	7185551	SLC2A4	0.165941	0.000784022	UP	HNSC	0.913043	0.802773	0.947368	0.653313
cg05161074	Body	opensea	15	42289885	PLA2G4E	0.187242	0.000805398	UP	HNSC	0.826087	0.801233	0.9	0.642527
cg11243029	Body	shore	1	85929755	DDAH1	0.157499	0.000823974	UP	HNSC	0.826087	0.850539	0.894737	0.799692
cg13105327	IGR	opensea	4	104346019		0.205492	0.000881921	UP	HNSC	0.826087	0.805855	0.894737	0.636364
cg02826525	Body	island	2	39186885	LOC375196	-0.122115	3.5435e-06	DOWN	LUSC	0.866667	0.842593	0.916667	0.679012
cg06255676	Body	island	17	76498943	DNAH17	-0.100954	1.16251e-05	DOWN	LUSC	0.866667	0.867284	0.9	0.805556
cg12053971	Body	shore	10	134917266	GPR123	-0.175354	3.06656e-05	DOWN	LUSC	0.933333	0.802469	0.956522	0.814815
cg12585923	TSS200	opensea	5	42756876	CCDC152	-0.174129	6.56702e-05	DOWN	LUSC	0.866667	0.802469	0.909091	0.604938
cg23069843	Body	opensea	1	3007910	PRDM16	-0.234098	0.000105032	DOWN	LUSC	0.866667	0.817901	0.916667	0.777778
cg15484597	Body	opensea	1	7111367	CAMTA1	-0.206463	0.000109757	DOWN	LUSC	0.866667	0.805556	0.916667	0.675926
cg21505334	Body	opensea	19	42213020	CEACAM5	-0.144635	0.000146211	DOWN	LUSC	0.866667	0.817901	0.916667	0.854938
cg08677210	Body	opensea	17	55550613	MSI2	-0.105924	0.000155228	DOWN	LUSC	0.866667	0.895062	0.916667	0.759259
cg00603340	3'UTR	shore	5	180622072	TRIM7	-0.134624	0.000158158	DOWN	LUSC	0.866667	0.854938	0.916667	0.651235
cg14161821	Body	opensea	9	6955559	KDM4C	-0.286115	0.000160721	DOWN	LUSC	0.866667	0.864198	0.916667	0.842593
cg22771548	Body	opensea	5	73044623	RGNEF	-0.198921	0.000252031	DOWN	LUSC	0.866667	0.824074	0.909091	0.669753
cg18796287	TSS200	island	5	138730886	LOC389333	-0.177433	0.00025343	DOWN	LUSC	0.866667	0.867284	0.916667	0.848765
cg00230517	Body	opensea	2	65648650	SPRED2	-0.123839	0.000431286	DOWN	LUSC	0.866667	0.87037	0.916667	0.626543
cg03530074	Body	opensea	10	114536223	VTI1A	-0.125516	0.000462817	DOWN	LUSC	0.866667	0.839506	0.916667	0.700617
cg03742273	IGR	island	1	2772664		-0.167872	0.000506476	DOWN	LUSC	0.866667	0.824074	0.916667	0.657407
cg10717082	Body	shelf	2	28978297	PPP1CB	-0.239082	0.00062867	DOWN	LUSC	0.866667	0.861111	0.916667	0.638889
cg20820622	Body	opensea	15	70354647	TLE3	-0.152175	0.000869621	DOWN	LUSC	0.866667	0.876543	0.909091	0.765432
cg15920750	IGR	shelf	7	162457		-0.156714	5.33023e-07	DOWN	READ	1	1	1	1
cg00908526	5'UTR	island	5	11904084	CTNND2	0.349412	3.96277e-06	UP	READ	1	1	1	1
cg15553912	5'UTR	island	1	145415659	HFE2	-0.418112	7.10537e-06	DOWN	READ	1	1	1	1
cg00756451	5'UTR	shore	12	114842700	TBX5	-0.342803	8.63154e-06	DOWN	READ	1	1	1	1
cg25642234	TSS1500	island	12	14721092	PLBD1	0.149611	1.04145e-05	UP	READ	1	1	1	1
cg09324544	IGR	opensea	1	244131719		-0.253676	1.84686e-05	DOWN	READ	1	1	1	1
cg08399761	5'UTR	opensea	5	161275472	GABRA1	-0.334946	1.91008e-05	DOWN	READ	1	1	1	1
cg23393214	IGR	shelf	19	12230754		-0.19851	2.0663e-05	DOWN	READ	1	1	1	1
cg26697654	Body	shore	21	47851941	PCNT	-0.214733	2.37885e-05	DOWN	READ	1	1	1	1
cg00003181	IGR	opensea	6	146157367		-0.363129	3.17319e-05	DOWN	READ	1	1	1	1
cg23129478	TSS1500	island	18	44337922	ST8SIA5	-0.307958	3.21805e-05	DOWN	READ	1	1	1	1
cg17768691	TSS200	island	12	14720948	PLBD1	0.111778	3.68705e-05	UP	READ	1	1	1	1
cg18460375	IGR	opensea	7	25782327		-0.253547	4.0617e-05	DOWN	READ	1	1	1	1
cg08844313	Body	opensea	5	149240529	PDE6A	-0.233591	4.06474e-05	DOWN	READ	1	1	1	1
cg26530020	Body	opensea	8	18829986	PSD3	0.362859	4.54929e-05	UP	READ	1	1	1	1
cg09793883	IGR	shore	1	91300559		-0.276744	4.96144e-05	DOWN	READ	1	1	1	1
cg15041044	Body	opensea	7	23019795	FAM126A	-0.288078	5.08571e-05	DOWN	READ	1	1	1	1
cg08367801	Body	shore	5	98111529	RGMB	0.425262	5.59536e-05	UP	READ	1	1	1	1
cg15391807	IGR	shelf	10	118972582		-0.241616	5.67156e-05	DOWN	READ	1	1	1	1
cg03390416	IGR	opensea	17	47666241		-0.130347	6.01756e-05	DOWN	READ	1	1	1	1
cg05240948	Body	island	16	88961784	CBFA2T3	-0.179616	6.31495e-05	DOWN	READ	1	1	1	1
cg24012317	TSS1500	opensea	3	128186690	DNAJB8	-0.233056	6.76166e-05	DOWN	READ	1	1	1	1
cg01287975	TSS200	island	7	97361241	TAC1	0.304809	6.83301e-05	UP	READ	1	1	1	1
cg00410600	3'UTR	island	8	145555942	SCRT1	-0.24527	7.26413e-05	DOWN	READ	1	1	1	1
cg15049968	TSS1500	island	18	44337910	ST8SIA5	-0.336254	8.00293e-05	DOWN	READ	1	1	1	1
cg08578734	1stExon	opensea	5	152870490	GRIA1	-0.497697	8.06722e-05	DOWN	READ	1	1	1	1
cg19220282	Body	shore	2	65217528	SLC1A4	0.144897	9.05768e-05	UP	READ	1	1	1	1
cg22086536	IGR	opensea	11	11830378		-0.289992	0.000100328	DOWN	READ	1	1	1	1
cg04353106	Body	opensea	1	163136667	RGS5	-0.458189	0.000132872	DOWN	READ	1	1	1	1
cg20707958	IGR	opensea	1	164132613		-0.246856	0.000146766	DOWN	READ	1	1	1	1
cg06022698	Body	shelf	6	117201841	RFX6	-0.217742	0.000152357	DOWN	READ	1	1	1	1
cg26627705	IGR	shelf	2	89060884		-0.239586	0.0001531	DOWN	READ	1	1	1	1
cg26617637	5'UTR	opensea	8	134203339	WISP1	-0.256434	0.000167805	DOWN	READ	1	1	1	1
cg00230074	TSS200	shore	17	72358042	BTBD17	-0.190573	0.000169561	DOWN	READ	1	1	1	1
cg06733394	IGR	opensea	10	130546208		-0.181402	0.00017244	DOWN	READ	1	1	1	1
cg18128914	3'UTR	opensea	15	74244249	LOXL1	-0.19953	0.000178054	DOWN	READ	1	1	1	1
cg24696332	Body	shelf	10	133957598	JAKMIP3	-0.218428	0.000185438	DOWN	READ	1	1	1	1
cg04473902	TSS1500	shore	12	14721288	PLBD1	0.122868	0.000185492	UP	READ	1	1	1	1
cg04011620	TSS1500	opensea	11	61956390	SCGB1D1	-0.257014	0.00018965	DOWN	READ	1	1	1	1
cg16960943	Body	opensea	2	236417185	AGAP1	0.279033	0.000189706	UP	READ	1	1	1	1
cg10849393	Body	shore	10	94332706	IDE	0.11655	0.000190427	UP	READ	1	1	1	1
cg04413226	TSS200	opensea	1	171217592	FMO1	0.291282	0.000202991	UP	READ	1	1	1	1
cg27108998	Body	shore	21	43275314	PRDM15	-0.189634	0.000208879	DOWN	READ	1	1	1	1
cg13292042	IGR	shore	4	111535334		-0.216743	0.000211469	DOWN	READ	1	1	1	1
cg11762306	IGR	island	17	35303488		-0.359734	0.000213075	DOWN	READ	1	1	1	1
cg01404615	TSS1500	shore	4	107958572	DKK2	-0.39	0.000214168	DOWN	READ	1	1	1	1
cg26118821	Body	opensea	8	18541529	PSD3	-0.11046	0.000215886	DOWN	READ	1	1	1	1
cg01951086	Body	shore	4	111551642	PITX2	-0.349746	0.000227693	DOWN	READ	1	1	1	1
cg25536739	IGR	shore	5	54518883		-0.305041	0.000227734	DOWN	READ	1	1	1	1
cg20025238	Body	shore	7	128829789	SMO	-0.261269	0.000234534	DOWN	READ	1	1	1	1
cg07270285	TSS1500	shore	2	71455274	PAIP2B	0.232822	0.000239155	UP	READ	1	1	1	1
cg07668657	IGR	opensea	10	134647690		0.273996	0.000248882	UP	READ	1	1	1	1
cg23753351	Body	shore	4	40860327	APBB2	-0.115972	0.000267853	DOWN	READ	1	1	1	1
cg16615040	Body	shore	21	41516861	DSCAM	-0.232987	0.000270082	DOWN	READ	1	1	1	1
cg19023876	3'UTR	shelf	1	247611931	NLRP3	0.225374	0.000277566	UP	READ	1	1	1	1
cg10440524	Body	opensea	10	83728257	NRG3	0.179786	0.000277819	UP	READ	1	1	1	1
cg27421298	IGR	island	17	35303285		-0.330492	0.000279411	DOWN	READ	1	1	1	1
cg03656459	IGR	opensea	7	123635440		-0.1383	0.000289587	DOWN	READ	1	1	1	1
cg01410163	Body	island	6	5999721	NRN1	0.391299	0.000299974	UP	READ	1	1	1	1
cg13720108	IGR	island	3	62364032		-0.296209	0.000337142	DOWN	READ	1	1	1	0.96
cg11043002	Body	opensea	5	177876863	COL23A1	0.380304	0.00036946	UP	READ	1	1	1	1
cg07304536	IGR	opensea	16	86987635		-0.295881	0.000374569	DOWN	READ	1	1	1	1
cg22597210	Body	island	19	10172841	C3P1	-0.405504	0.000377279	DOWN	READ	1	1	1	1
cg02070740	Body	opensea	1	146763914	CHD1L	-0.28782	0.000378673	DOWN	READ	1	1	1	1
cg10780638	3'UTR	opensea	1	163113390	RGS5	-0.414414	0.000395436	DOWN	READ	1	1	1	1
cg00337181	Body	opensea	6	28548673	SCAND3	-0.224285	0.00039756	DOWN	READ	1	1	1	1
cg05056901	IGR	opensea	7	155202242		-0.230844	0.000426611	DOWN	READ	1	1	1	0.96
cg21090075	Body	island	22	38478322	SLC16A8	-0.20919	0.000427087	DOWN	READ	1	1	1	1
cg07416364	IGR	opensea	2	200733828		-0.284404	0.000430648	DOWN	READ	1	1	1	1
cg23399286	TSS1500	opensea	8	133072873	OC90	0.160245	0.000433343	UP	READ	1	1	1	1
cg27596275	Body	opensea	11	124971707	TMEM218	-0.275591	0.000434214	DOWN	READ	1	1	1	1
cg13206017	TSS200	shore	3	187388225	SST	-0.394776	0.000435248	DOWN	READ	1	1	1	1
cg21896766	Body	shore	8	114444395	CSMD3	-0.183373	0.000442722	DOWN	READ	1	1	1	0.96
cg07695058	IGR	opensea	15	95803603		-0.413732	0.000444189	DOWN	READ	1	1	1	0.96
cg04193484	IGR	shore	12	57620856		-0.353938	0.000459158	DOWN	READ	1	1	1	0.92
cg09595275	IGR	opensea	4	26442578		-0.202504	0.000490329	DOWN	READ	1	1	1	0.96
cg11003133	5'UTR	opensea	1	159046391	AIM2	-0.344518	0.000512755	DOWN	READ	1	1	1	0.96
cg18803147	IGR	shore	5	2743124		0.518662	0.000518254	UP	READ	1	1	1	1
cg00112685	Body	island	19	11591190	ELAVL3	-0.318662	0.00052541	DOWN	READ	1	1	1	1
cg07401067	IGR	island	5	1725411		0.162805	0.000539391	UP	READ	1	1	1	1
cg02424715	TSS1500	shore	14	75893680	JDP2	-0.128849	0.000554237	DOWN	READ	1	1	1	0.96
cg23261743	IGR	shore	12	132982483		0.145675	0.000563203	UP	READ	1	1	1	1
cg14405785	IGR	opensea	9	93900983		-0.206089	0.000580298	DOWN	READ	1	1	1	1
cg01373024	TSS1500	shore	7	45129110	NACAD	-0.27069	0.000606635	DOWN	READ	1	1	1	1
cg05977053	Body	shore	8	41752508	ANK1	-0.250323	0.000611401	DOWN	READ	1	1	1	1
cg20299414	Body	opensea	3	29447628	RBMS3	0.206192	0.000643237	UP	READ	1	1	1	1
cg06429466	1stExon	opensea	7	142583296	TRPV6	-0.314649	0.000653076	DOWN	READ	1	1	1	0.96
cg15560061	Body	island	19	8576679	ZNF414	-0.300279	0.000655456	DOWN	READ	1	1	1	1
cg19953452	IGR	shore	17	254590		0.251681	0.000682716	UP	READ	1	1	1	1
cg00767000	1stExon	opensea	16	87525307	ZCCHC14	0.109945	0.000690519	UP	READ	1	1	1	1
cg12450016	Body	shelf	5	98112437	RGMB	0.414957	0.000695231	UP	READ	1	1	1	0.88
cg07099073	IGR	opensea	6	44593284		-0.190359	0.000699411	DOWN	READ	1	1	1	1
cg05579030	1stExon	shore	5	140515039	PCDHB5	-0.210441	0.000720911	DOWN	READ	1	1	1	1
cg04478875	5'UTR	opensea	5	142023774	FGF1	-0.226453	0.000745723	DOWN	READ	1	1	1	0.92
cg22615730	5'UTR	opensea	2	69997225	ANXA4	0.219016	0.000747747	UP	READ	1	1	1	0.76
cg26428455	IGR	island	10	71331658		-0.340373	0.000749973	DOWN	READ	1	1	1	1
cg03707169	Body	opensea	11	128647051	FLI1	0.144156	0.000761631	UP	READ	1	1	1	1
cg12987911	TSS1500	shore	13	37247246	C13orf36	-0.30229	0.000763897	DOWN	READ	1	1	1	1
cg15634747	IGR	opensea	4	11652441		0.270037	0.000775772	UP	READ	1	1	1	1
cg17791977	IGR	island	5	72529127		-0.188494	0.000778062	DOWN	READ	1	1	1	1
cg26929261	TSS1500	shore	5	175792123	ARL10	-0.352503	0.000778352	DOWN	READ	1	1	1	1
cg17630138	IGR	shelf	3	155031033		-0.301046	0.000784636	DOWN	READ	1	1	1	1
cg17271585	5'UTR	shelf	20	36153947	BLCAP	0.117489	0.000787395	UP	READ	1	1	1	1
cg04931238	IGR	opensea	2	118361224		-0.375954	0.000790057	DOWN	READ	1	1	1	1
cg01981048	IGR	shore	5	178774760		0.217795	0.000802935	UP	READ	1	1	1	1
cg03352189	TSS200	island	3	49236918	CCDC36	-0.170394	0.000806334	DOWN	READ	1	1	1	1
cg08969274	IGR	opensea	17	75848810		-0.187124	0.000815979	DOWN	READ	1	1	1	0.96
cg18571782	Body	opensea	13	101791092	NALCN	0.273546	0.000823613	UP	READ	1	1	1	0.96
cg27665018	Body	opensea	7	47698707	C7orf65	-0.280962	0.00082686	DOWN	READ	1	1	1	0.92
cg13995774	Body	opensea	5	179189810	MAML1	0.149056	0.000831367	UP	READ	1	1	1	0.96
cg04289314	IGR	island	2	131046480		-0.315262	0.000839771	DOWN	READ	1	1	1	1
cg10812027	IGR	opensea	1	2839247		0.244495	0.000844698	UP	READ	1	1	1	1
cg11863717	5'UTR	shore	10	73725041	CHST3	-0.48343	0.000846459	DOWN	READ	1	1	1	0.96
cg23340350	IGR	island	5	72529100		-0.25687	0.00085805	DOWN	READ	1	1	1	1
cg25567054	IGR	opensea	14	104824020		0.151797	0.000873455	UP	READ	1	1	1	1
cg25289803	TSS200	opensea	7	44143774	AEBP1	-0.395022	0.000877143	DOWN	READ	1	1	1	0.96
cg23801544	TSS1500	shore	22	25201139	SGSM1	-0.189389	0.000877927	DOWN	READ	1	1	1	0.92
cg23671196	5'UTR	opensea	15	50405520	ATP8B4	-0.229191	0.000891761	DOWN	READ	1	1	1	1
cg00490406	TSS200	opensea	1	159046773	AIM2	-0.262914	0.000899266	DOWN	READ	1	1	1	0.96
cg15509687	Body	island	18	56887651	GRP	-0.11165	0.000905878	DOWN	READ	1	1	1	1
cg14119581	Body	shore	10	99788340	CRTAC1	-0.210948	0.000913206	DOWN	READ	1	1	1	1
cg20591407	IGR	shore	12	1642663		-0.333583	0.000914536	DOWN	READ	1	1	1	0.96
cg25151916	Body	island	17	7197432	YBX2	0.121161	0.000914858	UP	READ	1	1	1	1
cg17619755	Body	shelf	6	31760629	VARS	-0.182867	0.000939229	DOWN	READ	1	1	1	1
cg15215560	Body	island	18	57363916	CCBE1	-0.358567	0.000943307	DOWN	READ	1	1	1	1
cg26048333	Body	opensea	5	14217575	TRIO	0.214311	0.000946543	UP	READ	1	1	1	1
cg22159514	Body	island	19	11591185	ELAVL3	-0.402349	0.000947218	DOWN	READ	1	1	1	1
cg03022050	Body	island	7	101559403	CUX1	-0.111491	0.000948857	DOWN	READ	1	1	1	1
cg21548950	TSS1500	shore	15	90040550	RHCG	-0.167075	0.00095061	DOWN	READ	1	1	1	1
cg13334727	TSS200	island	5	132113601	2021-09-08	0.126754	0.000969817	UP	READ	1	1	1	1
cg11801011	TSS1500	shore	19	51220537	SHANK1	0.19729	0.000970643	UP	READ	1	1	1	1
cg19429599	IGR	shore	5	50266099		-0.3423	0.000978111	DOWN	READ	1	1	1	0.92
cg12671090	TSS200	opensea	7	77976524	RPL13AP17	-0.298502	0.000982152	DOWN	READ	1	1	1	0.96
cg12552438	IGR	opensea	12	13288571		-0.174353	0.000983431	DOWN	READ	1	1	1	1
cg04236915	Body	opensea	1	21578831	ECE1	0.145419	0.000988245	UP	READ	1	1	1	1
cg23845377	IGR	opensea	4	82911867		-0.20938	0.00099246	DOWN	READ	1	1	1	1
cg20140394	IGR	shore	18	4456154		-0.27793	0.000994239	DOWN	READ	1	1	1	0.96
cg00202479	Body	shelf	6	31760383	VARS	-0.187648	6.94909e-07	DOWN	SKCM	1	1	1	1
cg17493193	Body	shore	1	26440896	PDIK1L	-0.330675	3.45021e-06	DOWN	SKCM	1	1	1	1
cg26465987	Body	island	7	813708	HEATR2	-0.109635	2.04648e-05	DOWN	SKCM	1	1	1	1
cg15650298	Body	shore	8	144896694	SCRIB	-0.196978	2.51364e-05	DOWN	SKCM	1	1	1	1
cg26105649	Body	shore	1	233087709	C1orf57	-0.140464	2.60675e-05	DOWN	SKCM	1	1	1	1
cg10950593	Body	shelf	7	6212775	CYTH3	-0.204614	2.69184e-05	DOWN	SKCM	1	1	1	1
cg03139255	Body	shelf	6	33383093	PHF1	-0.210922	3.85286e-05	DOWN	SKCM	1	1	1	0.97619
cg16602460	Body	opensea	6	32156071	PBX2	-0.176391	4.31684e-05	DOWN	SKCM	1	1	1	0.952381
cg12266049	Body	island	11	69461334	CCND1	-0.441112	4.50014e-05	DOWN	SKCM	1	1	1	1
cg22302772	Body	opensea	6	32087080	ATF6B	-0.229437	4.60321e-05	DOWN	SKCM	1	1	1	0.97619
cg03117949	TSS1500	shore	21	30396586	USP16	0.554401	4.88117e-05	UP	SKCM	1	1	1	1
cg02561802	Body	shelf	8	145959386	ZNF251	-0.330634	5.15384e-05	DOWN	SKCM	1	1	1	1
cg04282607	Body	shore	22	22007286	MIR301B	-0.284201	5.27594e-05	DOWN	SKCM	1	1	1	1
cg00929635	5'UTR	island	20	44035918	DBNDD2	-0.470227	5.48043e-05	DOWN	SKCM	1	1	1	1
cg17579446	Body	shore	17	7217367	GPS2	-0.415885	6.07135e-05	DOWN	SKCM	1	1	1	1
cg15736449	Body	island	1	1248342	CPSF3L	-0.228396	6.34377e-05	DOWN	SKCM	1	1	1	1
cg01898698	1stExon	island	2	105472759	POU3F3	-0.380123	6.91793e-05	DOWN	SKCM	1	1	1	1
cg18113453	Body	shore	6	33289660	DAXX	-0.239243	7.84588e-05	DOWN	SKCM	1	1	1	1
cg27307693	IGR	shelf	15	50714304		-0.29531	8.76965e-05	DOWN	SKCM	1	0.952381	1	0.952381
cg00187059	Body	shore	6	33289693	DAXX	-0.314463	8.88231e-05	DOWN	SKCM	1	1	1	1
cg02590060	Body	shore	1	53685388	C1orf123	-0.386322	9.11911e-05	DOWN	SKCM	1	1	1	1
cg17387577	Body	opensea	12	124864657	NCOR2	-0.399709	0.000102079	DOWN	SKCM	1	1	1	1
cg10898127	Body	shore	4	1986783	WHSC2	-0.173379	0.00010603	DOWN	SKCM	1	1	1	1
cg06539449	Body	shore	11	69461008	CCND1	-0.490803	0.00011176	DOWN	SKCM	1	0.97619	1	0.952381
cg02693486	Body	shelf	11	64030862	PLCB3	-0.430211	0.000113403	DOWN	SKCM	1	0.97619	1	0.952381
cg09296730	Body	shelf	6	30885567	VARS2	-0.161344	0.000121083	DOWN	SKCM	1	1	1	1
cg26784891	Body	shore	6	30884124	VARS2	-0.251443	0.000134581	DOWN	SKCM	1	1	1	1
cg21800196	3'UTR	shore	3	48673931	CELSR3	-0.428428	0.000158978	DOWN	SKCM	1	1	1	1
cg10008571	3'UTR	shore	17	76987812	CANT1	-0.100588	0.000173223	DOWN	SKCM	1	1	1	1
cg17825194	Body	opensea	12	124864681	NCOR2	-0.331828	0.000174936	DOWN	SKCM	1	0.97619	1	0.952381
cg10632955	3'UTR	opensea	6	31606872	BAT3	-0.193734	0.000196273	DOWN	SKCM	1	0.952381	1	0.928571
cg00704970	Body	shore	17	78865368	RPTOR	-0.33049	0.000209729	DOWN	SKCM	1	1	1	0.952381
cg05421550	Body	island	19	4446485	UBXN6	-0.152213	0.000239505	DOWN	SKCM	1	1	1	1
cg21969795	3'UTR	shore	17	7759140	TMEM88	-0.359159	0.000256429	DOWN	SKCM	1	1	1	1
cg18881641	1stExon	shore	6	170103498	C6orf120	-0.399423	0.000259451	DOWN	SKCM	1	1	1	1
cg10460657	3'UTR	shore	17	80560479	FOXK2	-0.328633	0.000293631	DOWN	SKCM	1	0.97619	1	0.97619
cg09152042	Body	shelf	6	33383065	PHF1	-0.227554	0.000312434	DOWN	SKCM	1	1	1	1
cg18632637	IGR	shore	10	134893591		-0.407837	0.000314423	DOWN	SKCM	1	1	1	1
cg27582585	Body	shore	1	161069839	KLHDC9	-0.161045	0.000325601	DOWN	SKCM	1	1	1	1
cg22357379	Body	island	19	1257217	MIDN	-0.275262	0.000341629	DOWN	SKCM	1	1	1	0.97619
cg14292823	TSS1500	island	8	144681097	EEF1D	-0.296501	0.000346807	DOWN	SKCM	1	0.952381	1	0.904762
cg02781268	TSS1500	shore	4	71706646	GRSF1	0.194519	0.000349357	UP	SKCM	1	0.97619	1	0.952381
cg20290167	Body	shore	17	81040724	METRNL	-0.157464	0.000355273	DOWN	SKCM	1	1	1	1
cg24462476	IGR	island	5	134375427		-0.231121	0.000375843	DOWN	SKCM	1	1	1	1
cg03574723	1stExon	island	10	125425994	GPR26	-0.15783	0.000393491	DOWN	SKCM	1	0.97619	1	0.857143
cg00914902	3'UTR	shelf	16	108114	RHBDF1	-0.383895	0.000419757	DOWN	SKCM	1	0.928571	1	0.857143
cg12298445	5'UTR	shore	11	72438603	ARAP1	-0.255016	0.000425246	DOWN	SKCM	1	1	1	0.952381
cg01584932	TSS1500	shore	2	74708767	TTC31	-0.356677	0.000429996	DOWN	SKCM	1	1	1	0.952381
cg17639959	Body	shore	2	73297338	SFXN5	-0.378055	0.00045777	DOWN	SKCM	1	0.97619	1	0.952381
cg27124462	Body	opensea	5	14508315	TRIO	-0.205181	0.00046	DOWN	SKCM	1	1	1	1
cg07905975	Body	shore	6	33288366	DAXX	-0.312824	0.000470062	DOWN	SKCM	1	0.97619	1	0.809524
cg24235774	IGR	shelf	12	133654511		-0.298726	0.000470128	DOWN	SKCM	1	0.97619	1	0.928571
cg04717045	3'UTR	shore	11	69468789	CCND1	-0.287029	0.000504048	DOWN	SKCM	1	0.928571	1	0.833333
cg10002066	Body	shore	13	114896192	RASA3	-0.213106	0.000513856	DOWN	SKCM	1	1	1	0.97619
cg20618109	Body	shore	6	33287199	DAXX	-0.177311	0.000536144	DOWN	SKCM	1	1	1	1
cg25987564	IGR	island	4	6010075		-0.474041	0.000563793	DOWN	SKCM	1	0.952381	1	0.857143
cg02101884	TSS1500	opensea	12	6692201	SCARNA11	-0.217227	0.000564385	DOWN	SKCM	1	0.952381	1	0.928571
cg03401297	Body	island	19	41025959	SPTBN4	-0.319843	0.000626646	DOWN	SKCM	1	1	1	0.952381
cg02453929	3'UTR	opensea	1	226033217	EPHX1	-0.240343	0.000634256	DOWN	SKCM	1	0.97619	1	0.928571
cg13410000	Body	opensea	15	91357521	BLM	-0.15136	0.000650858	DOWN	SKCM	1	0.928571	1	0.904762
cg12125241	Body	opensea	15	85575240	PDE8A	0.106661	0.000651429	UP	SKCM	1	1	1	1
cg06759255	3'UTR	shore	17	7759060	TMEM88	-0.265182	0.000653568	DOWN	SKCM	1	0.97619	1	0.97619
cg02185182	Body	shore	7	2185550	MAD1L1	-0.124943	0.000670623	DOWN	SKCM	1	0.952381	1	0.857143
cg18210511	Body	island	8	144601781	ZC3H3	-0.229052	0.000687328	DOWN	SKCM	1	1	1	0.904762
cg00180097	Body	shore	6	31601157	BAT2	-0.244465	0.000695653	DOWN	SKCM	1	1	1	0.97619
cg25365379	Body	opensea	8	1807061	ARHGEF10	-0.133947	0.000730401	DOWN	SKCM	1	0.97619	1	0.952381
cg26084439	Body	shelf	7	99160261	ZNF655	-0.2283	0.000737817	DOWN	SKCM	1	1	1	0.952381
cg06012347	IGR	opensea	11	65066368		-0.350628	0.000767034	DOWN	SKCM	1	0.928571	1	0.857143
cg19988449	Body	island	15	83952808	BNC1	-0.308545	0.000771856	DOWN	SKCM	1	1	1	0.97619
cg12263469	3'UTR	island	11	69468863	CCND1	-0.236569	0.000777581	DOWN	SKCM	1	0.97619	1	0.952381
cg05394456	5'UTR	shore	16	129230	MPG	-0.352811	0.000791222	DOWN	SKCM	1	0.928571	1	0.880952
cg06371374	Body	opensea	3	128120212	EEFSEC	-0.176269	0.000821261	DOWN	SKCM	1	0.952381	1	0.880952
cg19820705	TSS200	shelf	19	4455316	UBXN6	-0.246048	0.000845286	DOWN	SKCM	1	0.97619	1	0.904762
cg14487914	Body	shelf	6	33263160	RGL2	-0.17278	0.000846167	DOWN	SKCM	1	0.928571	1	0.880952
cg16523185	Body	shelf	1	2337334	PEX10	-0.339114	0.000851753	DOWN	SKCM	1	0.952381	1	0.833333
cg18575244	3'UTR	shelf	14	93693535	UBR7	-0.295106	0.000864163	DOWN	SKCM	1	0.952381	1	0.952381
cg13985485	IGR	island	1	239550283		-0.303797	0.000880114	DOWN	SKCM	1	1	1	1
cg08802841	IGR	shore	12	89748726		-0.473829	0.000904607	DOWN	SKCM	1	0.952381	1	0.880952
cg03301240	TSS1500	shore	11	47400330	SPI1	-0.28577	0.000936104	DOWN	SKCM	1	1	1	0.952381
cg21145686	Body	shore	3	32149153	GPD1L	-0.283702	0.00093857	DOWN	SKCM	1	0.928571	1	0.904762
cg24921319	Body	island	7	6205671	CYTH3	-0.174181	0.000939927	DOWN	SKCM	1	0.928571	1	0.833333
cg11931776	Body	island	3	13896256	WNT7A	-0.125465	4.92817e-06	DOWN	UCEC	0.944444	0.843972	0.969697	0.64539
cg14458955	IGR	island	22	42062938		0.109311	7.29333e-06	UP	UCEC	0.888889	0.865248	0.941176	0.791962
cg05983231	IGR	shore	4	4856380		0.137602	9.31383e-05	UP	UCEC	0.888889	0.869976	0.941176	0.749409
cg24902858	TSS200	opensea	11	120973231	TECTA	-0.246604	0.000140305	DOWN	UCEC	0.944444	0.820331	0.969697	0.607565
cg05007180	Body	opensea	16	8846239	ABAT	-0.267332	0.000141346	DOWN	UCEC	0.888889	0.806147	0.941176	0.874704
cg13564816	IGR	opensea	9	118207596		0.113419	0.000146946	UP	UCEC	0.888889	0.874704	0.9375	0.77305
cg03078972	TSS1500	shore	20	48598634	SNAI1	0.117648	0.00017772	UP	UCEC	0.888889	0.865248	0.941176	0.716312
cg00470636	Body	shelf	8	26440349	DPYSL2	-0.240081	0.000228795	DOWN	UCEC	0.888889	0.803783	0.9375	0.841608
cg24179734	Body	shore	5	891290	BRD9	-0.287438	0.000274653	DOWN	UCEC	0.888889	0.855792	0.941176	0.699764
cg08079170	IGR	opensea	11	128050607		-0.183489	0.000338035	DOWN	UCEC	0.888889	0.801418	0.941176	0.735225
cg07753525	Body	opensea	16	79030857	WWOX	-0.109244	0.000385042	DOWN	UCEC	0.833333	0.865248	0.909091	0.711584
cg12162759	TSS200	shore	18	74535946	ZNF236	-0.192728	0.000508595	DOWN	UCEC	0.944444	0.820331	0.969697	0.63357
cg06170941	Body	island	1	45252291	BEST4	0.209566	0.000516301	UP	UCEC	0.888889	0.808511	0.941176	0.612293
cg14426268	IGR	opensea	11	119970481		-0.116411	0.000551575	DOWN	UCEC	0.833333	0.806147	0.909091	0.612293
cg00486340	TSS1500	island	4	4860026	MSX1	0.312077	0.000579178	UP	UCEC	0.833333	0.825059	0.909091	0.780142
cg10759293	Body	shore	20	19999226	NAA20	-0.237468	0.000598273	DOWN	UCEC	0.833333	0.836879	0.903226	0.602837
cg06175981	Body	island	2	220387980	ACCN4	0.24724	0.000897466	UP	UCEC	0.888889	0.829787	0.941176	0.643026
cg23300467	Body	opensea	14	34180602	NPAS3	-0.162359	0.00096615	DOWN	UCEC	0.888889	0.810875	0.941176	0.680851
cg23565384	IGR	shelf	8	146274733		-0.122962	0.000977537	DOWN	UCEC	0.833333	0.855792	0.909091	0.874704
